# Supplementary material for: (4′-Ethynyl-2,2′:6′,2′′-terpyridine)(2,2′:6′,2′′-terpyridine)­ruthenium(II) bis­(hexa­fluoridophosphate) acetonitrile disolvate
Source: Acta Crystallogr Sect E Struct Rep Online. 2013 Jan 9;69(Pt 2):m79–80. doi: 10.1107/S1600536812051227 (PMC3569181; doi:10.1107/S1600536812051227)
Supplement: Supplementary file 1 [file e-69-00m79-sup1.cif]

##############################################################################
#                                                                            #
# This CIF contains the data in a paper accepted for publication in          #
# Acta Crystallographica Section E. It conforms to the requirements of       #
# Notes for Authors for Acta Crystallographica Section E, and has been       #
# peer reviewed under the auspices of the IUCr Commission on Journals.       #
#                                                                            #
# Full details of the Crystallographic Information File format               #
# are given in the paper "The Crystallographic Information File (CIF):       #
# a New Standard Archive File for Crystallography" by S. R. Hall, F. H.      #
# Allen and I. D. Brown [Acta Cryst. (1991), A47, 655-685].                  #
#                                                                            #
# The current version of the core CIF dictionary is obtainable from          #
# ftp://ftp.iucr.org/pub/cif_core.dic.                                       #
#                                                                            #
# Software is freely available for graphical display of the structure(s)     #
# in this CIF. For information consult the CIF software page                 #
# http://www.iucr.org/resources/cif/software.                                #
#                                                                            #
# This file may be used for bona fide research purposes within the           #
# scientific community so long as proper attribution is given to the journal # 
# article from which it was obtained.                                        #
#                                                                            #
##############################################################################
data_I
_audit_creation_method     SHELXL-97
_chemical_name_systematic
;
(4'-Ethynyl-2,2':6',2''-terpyridine)(2,2':6',2''-terpyridine)ruthenium(II)
bis(hexafluoridophosphate) acetonitrile disolvate
;
_chemical_name_common     ?
_chemical_formula_moiety     'C32 H22 N6 Ru 2+, 2(F6 P -), 2(C2 H3 N)'
_chemical_formula_sum     'C36 H28 F12 N8 P2 Ru'
_chemical_formula_iupac     '[Ru (C15 H11 N3) (C17 H11 N3)] (P F6)2, 2C2 H3 N'
_chemical_formula_weight     963.67
_chemical_melting_point     ?
_symmetry_cell_setting     triclinic
_symmetry_space_group_name_H-M     'P -1'
_symmetry_space_group_name_Hall     '-P 1'
loop_
    _symmetry_equiv_pos_as_xyz
    'x, y, z'
    '-x, -y, -z'
_cell_length_a     8.704(2)
_cell_length_b     8.860(2)
_cell_length_c     27.277(7)
_cell_angle_alpha     96.876(4)
_cell_angle_beta     95.619(3)
_cell_angle_gamma     93.023(3)
_cell_volume     2073.9(10)
_cell_formula_units_Z     2
_cell_measurement_reflns_used     1822
_cell_measurement_theta_min     4.70
_cell_measurement_theta_max     41.0
_cell_measurement_temperature     140.0(10)
_exptl_crystal_description     block
_exptl_crystal_colour     orange
_exptl_crystal_size_max     0.10
_exptl_crystal_size_mid     0.08
_exptl_crystal_size_min     0.06
_exptl_crystal_density_diffrn     1.543
_exptl_crystal_density_meas     ?
_exptl_crystal_density_method     'not measured'
_exptl_crystal_F_000     964
_exptl_absorpt_coefficient_mu     0.546
_exptl_absorpt_correction_type     multi-scan
_exptl_absorpt_process_details     '(SADABS; Bruker, 2007)'
_exptl_absorpt_correction_T_min     0.9474
_exptl_absorpt_correction_T_max     0.9680
_exptl_special_details     ?
_diffrn_ambient_temperature     140.0(10)
_diffrn_radiation_type     MoK\a
_diffrn_radiation_wavelength     0.71073
_diffrn_radiation_source     'fine-focus sealed tube'
_diffrn_radiation_monochromator     graphite
_diffrn_measurement_device_type     'Bruker D8 with APEXII CCD'
_diffrn_measurement_method     '\w scans'
_diffrn_detector_area_resol_mean     ?
_diffrn_reflns_number     19870
_diffrn_reflns_av_R_equivalents     0.0806
_diffrn_reflns_av_sigmaI/netI     0.1107
_diffrn_reflns_theta_min     2.27
_diffrn_reflns_theta_max     25.31
_diffrn_reflns_theta_full     25.00
_diffrn_measured_fraction_theta_max     0.989
_diffrn_measured_fraction_theta_full     0.995
_diffrn_reflns_limit_h_min     -10
_diffrn_reflns_limit_h_max     10
_diffrn_reflns_limit_k_min     -10
_diffrn_reflns_limit_k_max     10
_diffrn_reflns_limit_l_min     -32
_diffrn_reflns_limit_l_max     32
_diffrn_standards_number     0
_diffrn_standards_interval_count     0
_diffrn_standards_interval_time     0
_diffrn_standards_decay_%     0
_refine_special_details
;
Refinement of <i>F</i>^2^ against ALL reflections. The weighted <i>R</i>-factor
<i>wR</i> and goodness of fit <i>S</i> are based on <i>F</i>^2^, conventional
<i>R</i>-factors <i>R</i> are based on <i>F</i>, with <i>F</i> set to zero for
negative <i>F</i>^2^. The threshold expression of <i>F</i>^2^ >
\s(<i>F</i>^2^) is used only for calculating <i>R</i>-factors(gt) <i>etc</i>.
and is not relevant to the choice of reflections for refinement.
<i>R</i>-factors based on <i>F</i>^2^ are statistically about twice as large
as those based on <i>F</i>, and <i>R</i>- factors based on ALL data will be
even larger.
Note: Two of the hexafluorophosphate anions had very large temperature factors
when compared to the third. Other characterization by nuclear magnetic
resonance, electronic absorption spectroscopy, and electrochemical techniques
clearly support the oxidation state +2 for the Ru center. As a result, the two
hexafluorophosphate anions were refined at one-half occupancy.
;
_reflns_number_total     7496
_reflns_number_gt     5137
_reflns_threshold_expression     I>2\s(I)
_refine_ls_structure_factor_coef     Fsqd
_refine_ls_matrix_type     full
_refine_ls_R_factor_all     0.1223
_refine_ls_R_factor_gt     0.0844
_refine_ls_wR_factor_gt     0.2072
_refine_ls_wR_factor_ref     0.2277
_refine_ls_goodness_of_fit_ref     1.252
_refine_ls_restrained_S_all     1.252
_refine_ls_number_reflns     7496
_refine_ls_number_parameters     596
_refine_ls_number_restraints     0
_refine_ls_hydrogen_treatment     constr
_refine_ls_weighting_scheme     calc
_refine_ls_weighting_details
                 'calc w=1/[\s^2^(Fo^2^)+(0.1000P)^2^] where P=(Fo^2^+2Fc^2^)/3'
_atom_sites_solution_hydrogens     geom
_atom_sites_solution_primary     direct
_atom_sites_solution_secondary     difmap
_refine_ls_shift/su_max     0.000
_refine_ls_shift/su_mean     0.000
_refine_diff_density_max     1.753
_refine_diff_density_min     -0.937
_refine_ls_extinction_method     none
_refine_ls_extinction_coef     ?
loop_
    _atom_type_symbol
    _atom_type_description
    _atom_type_scat_dispersion_real
    _atom_type_scat_dispersion_imag
    _atom_type_scat_source
    C C 0.0033 0.0016 'International Tables Vol C Tables 4.2.6.8 and 6.1.1.4'
    H H 0.0000 0.0000 'International Tables Vol C Tables 4.2.6.8 and 6.1.1.4'
    N N 0.0061 0.0033 'International Tables Vol C Tables 4.2.6.8 and 6.1.1.4'
    F F 0.0171 0.0103 'International Tables Vol C Tables 4.2.6.8 and 6.1.1.4'
    P P 0.1023 0.0942 'International Tables Vol C Tables 4.2.6.8 and 6.1.1.4'
    Ru Ru -1.2594 0.8363 'International Tables Vol C Tables 4.2.6.8 and 6.1.1.4'
_computing_data_collection     'APEX2 (Bruker, 2007)'
_computing_cell_refinement     'SAINT-Plus (Bruker, 2007)'
_computing_data_reduction     'SAINT-Plus (Bruker, 2007)'
_computing_structure_solution     'SHELXS97 (Sheldrick, 2008)'
_computing_structure_refinement     'SHELXL97 (Sheldrick, 2008)'
_computing_molecular_graphics     'SHELXTL (Sheldrick, 2008)'
_computing_publication_material     'publCIF (Westrip, 2010)'
loop_
    _atom_site_type_symbol
    _atom_site_label
    _atom_site_fract_x
    _atom_site_fract_y
    _atom_site_fract_z
    _atom_site_U_iso_or_equiv
    _atom_site_adp_type
    _atom_site_calc_flag
    _atom_site_refinement_flags
    _atom_site_occupancy
    _atom_site_symmetry_multiplicity
    _atom_site_disorder_assembly
    _atom_site_disorder_group
    Ru Ru1 0.60446(7) 0.66280(7) 0.71976(2) 0.0229(2) Uani d . 1 1 . .
    P P1 0.5105(3) 0.2494(3) 0.86893(9) 0.0406(6) Uani d . 1 1 . .
    P P2 0.0665(4) 0.3760(5) 0.58567(15) 0.0223(9) Uani d P 0.50 1 . .
    P P3 0.3376(7) 0.9331(5) 0.52521(18) 0.0460(13) Uani d P 0.50 1 . .
    F F1 0.4111(7) 0.3779(7) 0.8487(2) 0.0662(17) Uani d . 1 1 . .
    F F2 0.3720(7) 0.1889(8) 0.8960(2) 0.083(2) Uani d . 1 1 . .
    F F3 0.6136(8) 0.1235(7) 0.8895(3) 0.087(2) Uani d . 1 1 . .
    F F4 0.6488(6) 0.3082(6) 0.8399(2) 0.0627(16) Uani d . 1 1 . .
    F F5 0.5731(8) 0.3658(7) 0.9169(2) 0.080(2) Uani d . 1 1 . .
    F F6 0.4524(7) 0.1353(6) 0.8207(2) 0.0699(18) Uani d . 1 1 . .
    F F7 0.2344(13) 0.4242(15) 0.5732(4) 0.071(4) Uani d P 0.50 1 . .
    F F8 0.0213(12) 0.3542(11) 0.5289(3) 0.048(3) Uani d P 0.50 1 . .
    F F9 -0.0984(14) 0.3277(16) 0.5993(4) 0.074(4) Uani d P 0.50 1 . .
    F F10 0.1149(13) 0.3953(11) 0.6387(3) 0.048(3) Uani d P 0.50 1 . .
    F F11 0.0255(16) 0.5450(15) 0.5929(5) 0.086(4) Uani d P 0.50 1 . .
    F F12 0.1067(14) 0.2015(14) 0.5798(5) 0.078(4) Uani d P 0.50 1 . .
    F F13 0.2819(11) 0.7699(11) 0.5355(4) 0.052(3) Uani d P 0.50 1 . .
    F F14 0.4594(13) 0.9411(12) 0.5740(4) 0.055(3) Uani d P 0.50 1 . .
    F F15 0.2102(13) 0.9903(13) 0.5575(4) 0.061(3) Uani d P 0.50 1 . .
    F F16 0.3906(14) 1.1053(11) 0.5201(4) 0.051(3) Uani d P 0.50 1 . .
    F F17 0.2281(13) 0.9269(11) 0.4820(5) 0.066(4) Uani d P 0.50 1 . .
    F F18 0.4732(18) 0.8751(13) 0.4927(5) 0.080(4) Uani d P 0.50 1 . .
    N N1 0.6951(6) 0.8758(7) 0.7100(2) 0.0218(14) Uani d . 1 1 . .
    N N2 0.6314(7) 0.6327(6) 0.6487(2) 0.0223(14) Uani d . 1 1 . .
    N N3 0.5163(7) 0.4394(7) 0.7002(3) 0.0306(16) Uani d . 1 1 . .
    N N4 0.8136(7) 0.5925(6) 0.7502(2) 0.0212(14) Uani d . 1 1 . .
    N N5 0.5824(7) 0.6975(6) 0.7912(2) 0.0241(14) Uani d . 1 1 . .
    N N6 0.3870(7) 0.7435(7) 0.7184(3) 0.0273(15) Uani d . 1 1 . .
    N N7 0.9608(12) -0.0287(12) 0.8456(4) 0.082(3) Uani d . 1 1 . .
    N N8 0.0331(14) 0.6614(13) 0.9563(4) 0.088(3) Uani d . 1 1 . .
    C C1 0.7199(8) 1.0006(9) 0.7444(3) 0.0273(18) Uani d . 1 1 . .
    H H1 0.6942 0.9936 0.7764 0.033 Uiso calc R 1 1 . .
    C C2 0.7826(9) 1.1392(9) 0.7334(3) 0.032(2) Uani d . 1 1 . .
    H H2 0.7969 1.2236 0.7575 0.039 Uiso calc R 1 1 . .
    C C3 0.8230(9) 1.1495(8) 0.6865(3) 0.032(2) Uani d . 1 1 . .
    H H3 0.8692 1.2396 0.6788 0.039 Uiso calc R 1 1 . .
    C C4 0.7941(9) 1.0242(9) 0.6506(3) 0.0291(19) Uani d . 1 1 . .
    H H4 0.8165 1.0314 0.6183 0.035 Uiso calc R 1 1 . .
    C C5 0.7316(8) 0.8874(8) 0.6628(3) 0.0234(17) Uani d . 1 1 . .
    C C6 0.6973(9) 0.7496(9) 0.6277(3) 0.0251(17) Uani d . 1 1 . .
    C C7 0.7184(11) 0.7255(10) 0.5781(3) 0.042(2) Uani d . 1 1 . .
    H H7 0.7616 0.8050 0.5635 0.050 Uiso calc R 1 1 . .
    C C8 0.6785(13) 0.5893(11) 0.5496(3) 0.056(3) Uani d . 1 1 . .
    H H8 0.6959 0.5754 0.5163 0.067 Uiso calc R 1 1 . .
    C C9 0.6102(12) 0.4699(10) 0.5717(3) 0.048(3) Uani d . 1 1 . .
    H H9 0.5808 0.3758 0.5533 0.058 Uiso calc R 1 1 . .
    C C10 0.5881(9) 0.4966(8) 0.6215(3) 0.0294(19) Uani d . 1 1 . .
    C C11 0.5205(9) 0.3899(9) 0.6516(3) 0.034(2) Uani d . 1 1 . .
    C C12 0.4598(11) 0.2427(9) 0.6311(4) 0.051(3) Uani d . 1 1 . .
    H H12 0.4632 0.2099 0.5976 0.061 Uiso calc R 1 1 . .
    C C13 0.3950(11) 0.1473(10) 0.6612(4) 0.061(3) Uani d . 1 1 . .
    H H13 0.3528 0.0503 0.6484 0.073 Uiso calc R 1 1 . .
    C C14 0.3951(10) 0.2002(10) 0.7107(4) 0.050(3) Uani d . 1 1 . .
    H H14 0.3551 0.1369 0.7319 0.059 Uiso calc R 1 1 . .
    C C15 0.4541(9) 0.3471(9) 0.7297(4) 0.038(2) Uani d . 1 1 . .
    H H15 0.4505 0.3815 0.7631 0.046 Uiso calc R 1 1 . .
    C C16 0.9277(8) 0.5350(8) 0.7264(3) 0.0251(17) Uani d . 1 1 . .
    H H16 0.9201 0.5297 0.6920 0.030 Uiso calc R 1 1 . .
    C C17 1.0570(9) 0.4828(9) 0.7508(3) 0.0312(19) Uani d . 1 1 . .
    H H17 1.1334 0.4413 0.7328 0.037 Uiso calc R 1 1 . .
    C C18 1.0729(9) 0.4920(9) 0.8014(3) 0.036(2) Uani d . 1 1 . .
    H H18 1.1600 0.4586 0.8184 0.043 Uiso calc R 1 1 . .
    C C19 0.9558(9) 0.5523(9) 0.8265(3) 0.033(2) Uani d . 1 1 . .
    H H19 0.9635 0.5599 0.8610 0.040 Uiso calc R 1 1 . .
    C C20 0.8264(8) 0.6019(8) 0.8006(3) 0.0252(18) Uani d . 1 1 . .
    C C21 0.6948(10) 0.6671(9) 0.8251(3) 0.0304(19) Uani d . 1 1 . .
    C C22 0.6838(11) 0.6954(9) 0.8747(3) 0.038(2) Uani d . 1 1 . .
    H H22 0.7631 0.6723 0.8975 0.045 Uiso calc R 1 1 . .
    C C23 0.5526(12) 0.7590(9) 0.8908(3) 0.041(2) Uani d . 1 1 . .
    C C24 0.4340(11) 0.7933(9) 0.8559(3) 0.041(2) Uani d . 1 1 . .
    H H24 0.3463 0.8378 0.8662 0.049 Uiso calc R 1 1 . .
    C C25 0.4506(9) 0.7593(9) 0.8058(3) 0.033(2) Uani d . 1 1 . .
    C C26 0.3421(9) 0.7893(9) 0.7645(3) 0.032(2) Uani d . 1 1 . .
    C C27 0.2062(9) 0.8608(9) 0.7703(4) 0.042(2) Uani d . 1 1 . .
    H H27 0.1808 0.8962 0.8018 0.051 Uiso calc R 1 1 . .
    C C28 0.1083(10) 0.8787(10) 0.7282(4) 0.053(3) Uani d . 1 1 . .
    H H28 0.0161 0.9257 0.7312 0.063 Uiso calc R 1 1 . .
    C C29 0.1501(9) 0.8255(9) 0.6820(4) 0.041(2) Uani d . 1 1 . .
    H H29 0.0854 0.8357 0.6536 0.049 Uiso calc R 1 1 . .
    C C30 0.2887(9) 0.7569(9) 0.6782(4) 0.035(2) Uani d . 1 1 . .
    H H30 0.3144 0.7191 0.6470 0.042 Uiso calc R 1 1 . .
    C C31 0.5415(13) 0.7943(11) 0.9431(4) 0.058(3) Uani d . 1 1 . .
    C C32 0.5330(16) 0.8213(12) 0.9860(4) 0.072(4) Uani d . 1 1 . .
    H H32 0.5263 0.8427 1.0199 0.087 Uiso calc R 1 1 . .
    C C33 0.9607(15) 0.0376(19) 0.8804(5) 0.104(6) Uani d . 1 1 . .
    C C34 0.958(2) 0.113(4) 0.9314(8) 0.36(3) Uani d . 1 1 . .
    H H34A 0.8897 0.0544 0.9486 0.541 Uiso calc R 1 1 . .
    H H34B 0.9217 0.2132 0.9303 0.541 Uiso calc R 1 1 . .
    H H34C 1.0603 0.1207 0.9485 0.541 Uiso calc R 1 1 . .
    C C35 0.1365(14) 0.5885(14) 0.9648(4) 0.063(3) Uani d . 1 1 . .
    C C36 0.2593(15) 0.4921(15) 0.9767(5) 0.084(4) Uani d . 1 1 . .
    H H36A 0.3438 0.5523 0.9962 0.126 Uiso calc R 1 1 . .
    H H36B 0.2941 0.4450 0.9465 0.126 Uiso calc R 1 1 . .
    H H36C 0.2220 0.4148 0.9952 0.126 Uiso calc R 1 1 . .
loop_
    _atom_site_aniso_label
    _atom_site_aniso_U_11
    _atom_site_aniso_U_22
    _atom_site_aniso_U_33
    _atom_site_aniso_U_12
    _atom_site_aniso_U_13
    _atom_site_aniso_U_23
    Ru1 0.0183(3) 0.0179(3) 0.0337(4) -0.0009(2) 0.0022(3) 0.0091(3)
    P1 0.0455(14) 0.0296(13) 0.0456(15) 0.0006(11) -0.0040(11) 0.0080(11)
    P2 0.0167(19) 0.025(2) 0.027(2) 0.0045(16) 0.0036(16) 0.0105(17)
    P3 0.072(4) 0.029(3) 0.035(3) -0.003(2) 0.010(3) -0.005(2)
    F1 0.055(4) 0.064(4) 0.086(4) 0.028(3) 0.006(3) 0.025(3)
    F2 0.067(4) 0.104(6) 0.080(5) -0.027(4) 0.019(3) 0.029(4)
    F3 0.072(5) 0.057(4) 0.134(6) 0.011(3) -0.018(4) 0.044(4)
    F4 0.054(4) 0.055(4) 0.083(4) -0.006(3) 0.013(3) 0.021(3)
    F5 0.111(6) 0.068(4) 0.052(4) -0.030(4) -0.008(4) 0.002(3)
    F6 0.092(5) 0.045(4) 0.065(4) -0.021(3) 0.003(3) -0.007(3)
    F7 0.055(8) 0.095(10) 0.067(8) -0.012(7) -0.004(6) 0.038(7)
    F8 0.076(8) 0.055(7) 0.009(5) -0.040(6) 0.004(4) 0.008(4)
    F9 0.062(8) 0.101(10) 0.077(9) 0.020(7) 0.026(7) 0.056(8)
    F10 0.083(8) 0.033(6) 0.036(6) 0.015(5) 0.047(5) 0.001(4)
    F11 0.085(10) 0.062(9) 0.099(10) 0.021(7) -0.043(8) 0.001(7)
    F12 0.067(8) 0.060(8) 0.098(10) 0.021(7) -0.024(7) -0.008(7)
    F13 0.035(6) 0.041(6) 0.072(8) -0.027(5) 0.016(5) -0.023(5)
    F14 0.073(8) 0.049(7) 0.047(7) 0.030(6) 0.006(6) 0.006(5)
    F15 0.049(7) 0.059(8) 0.073(8) 0.004(6) -0.006(6) 0.013(6)
    F16 0.080(9) 0.035(6) 0.035(6) -0.021(6) -0.003(6) 0.002(5)
    F17 0.060(7) 0.020(5) 0.109(10) -0.015(5) -0.032(7) 0.019(6)
    F18 0.113(12) 0.050(8) 0.070(9) -0.029(8) 0.033(8) -0.021(6)
    N1 0.014(3) 0.018(3) 0.034(4) 0.006(2) -0.001(3) 0.003(3)
    N2 0.017(3) 0.013(3) 0.036(4) -0.001(2) -0.008(3) 0.008(3)
    N3 0.023(4) 0.025(4) 0.043(4) -0.009(3) -0.007(3) 0.015(3)
    N4 0.019(3) 0.011(3) 0.032(4) -0.001(2) -0.002(3) 0.001(3)
    N5 0.026(3) 0.011(3) 0.037(4) 0.004(3) 0.009(3) 0.007(3)
    N6 0.015(3) 0.020(3) 0.048(4) -0.004(3) -0.001(3) 0.012(3)
    N7 0.078(7) 0.084(8) 0.079(8) -0.020(6) 0.031(6) -0.024(6)
    N8 0.096(9) 0.098(9) 0.065(7) 0.019(7) -0.022(6) 0.009(6)
    C1 0.022(4) 0.022(4) 0.036(5) 0.003(3) 0.002(3) 0.000(4)
    C2 0.035(5) 0.024(5) 0.037(5) 0.013(4) -0.002(4) 0.001(4)
    C3 0.029(4) 0.010(4) 0.055(6) -0.004(3) -0.007(4) 0.007(4)
    C4 0.025(4) 0.028(5) 0.036(5) -0.001(3) 0.000(4) 0.016(4)
    C5 0.020(4) 0.021(4) 0.030(4) 0.003(3) 0.004(3) 0.004(3)
    C6 0.026(4) 0.023(4) 0.026(4) 0.002(3) 0.000(3) 0.005(3)
    C7 0.063(6) 0.024(5) 0.039(5) -0.005(4) 0.004(5) 0.016(4)
    C8 0.100(9) 0.043(6) 0.022(5) 0.004(6) -0.002(5) 0.000(4)
    C9 0.080(7) 0.021(5) 0.037(6) -0.003(5) -0.023(5) 0.003(4)
    C10 0.035(5) 0.014(4) 0.037(5) -0.003(3) -0.013(4) 0.006(3)
    C11 0.030(5) 0.014(4) 0.057(6) -0.012(3) -0.015(4) 0.018(4)
    C12 0.059(6) 0.018(5) 0.070(7) -0.007(4) -0.031(5) 0.012(4)
    C13 0.056(6) 0.024(5) 0.096(9) -0.025(5) -0.045(6) 0.035(5)
    C14 0.041(6) 0.027(5) 0.079(8) -0.015(4) -0.021(5) 0.031(5)
    C15 0.017(4) 0.033(5) 0.066(6) -0.011(4) -0.010(4) 0.027(4)
    C16 0.023(4) 0.011(4) 0.041(5) -0.005(3) 0.006(4) 0.003(3)
    C17 0.017(4) 0.020(4) 0.056(6) 0.002(3) 0.004(4) 0.004(4)
    C18 0.018(4) 0.029(5) 0.059(6) 0.005(3) -0.007(4) 0.003(4)
    C19 0.037(5) 0.028(5) 0.033(5) 0.005(4) -0.003(4) 0.000(4)
    C20 0.021(4) 0.013(4) 0.043(5) 0.000(3) -0.001(4) 0.009(3)
    C21 0.038(5) 0.024(4) 0.028(5) -0.006(4) 0.000(4) 0.006(3)
    C22 0.052(6) 0.027(5) 0.035(5) -0.002(4) 0.002(4) 0.011(4)
    C23 0.071(7) 0.020(4) 0.036(5) 0.000(4) 0.019(5) 0.006(4)
    C24 0.049(6) 0.027(5) 0.053(6) 0.004(4) 0.028(5) 0.012(4)
    C25 0.028(4) 0.021(4) 0.053(6) 0.001(3) 0.015(4) 0.010(4)
    C26 0.030(4) 0.020(4) 0.049(5) -0.004(3) 0.015(4) 0.013(4)
    C27 0.026(5) 0.024(5) 0.081(7) 0.000(4) 0.015(5) 0.015(5)
    C28 0.024(5) 0.030(5) 0.111(9) 0.003(4) 0.017(6) 0.025(6)
    C29 0.019(4) 0.021(5) 0.085(7) -0.008(3) -0.008(5) 0.033(5)
    C30 0.026(4) 0.015(4) 0.066(6) -0.003(3) 0.000(4) 0.017(4)
    C31 0.083(8) 0.039(6) 0.058(7) 0.019(6) 0.028(6) 0.011(5)
    C32 0.134(12) 0.046(7) 0.047(7) 0.035(7) 0.036(7) 0.013(5)
    C33 0.055(8) 0.147(15) 0.089(11) 0.011(9) -0.007(7) -0.058(10)
    C34 0.15(2) 0.60(6) 0.23(3) 0.16(3) -0.099(19) -0.33(3)
    C35 0.072(8) 0.077(8) 0.036(6) 0.026(7) -0.009(5) -0.003(5)
    C36 0.082(10) 0.085(10) 0.085(9) 0.004(8) 0.004(7) 0.013(7)
_geom_special_details
;
All e.s.d.'s (except the e.s.d. in the dihedral angle between two l.s. planes)
are estimated using the full covariance matrix. The cell e.s.d.'s are taken
into account individually in the estimation of e.s.d.'s in distances, angles
and torsion angles; correlations between e.s.d.'s in cell parameters are only
used when they are defined by crystal symmetry. An approximate (isotropic)
treatment of cell e.s.d.'s is used for estimating e.s.d.'s involving l.s.
planes.
;
loop_
    _geom_bond_atom_site_label_1
    _geom_bond_atom_site_label_2
    _geom_bond_site_symmetry_2
    _geom_bond_distance
    _geom_bond_publ_flag
    Ru1 N2 . 1.964(6) ?
    Ru1 N5 . 1.967(6) ?
    Ru1 N6 . 2.057(6) ?
    Ru1 N1 . 2.064(6) ?
    Ru1 N3 . 2.073(6) ?
    Ru1 N4 . 2.083(6) ?
    P1 F2 . 1.577(6) ?
    P1 F6 . 1.583(6) ?
    P1 F1 . 1.585(6) ?
    P1 F3 . 1.588(6) ?
    P1 F5 . 1.596(6) ?
    P1 F4 . 1.602(6) ?
    P2 F10 . 1.453(11) ?
    P2 F8 . 1.547(9) ?
    P2 F11 . 1.551(13) ?
    P2 F9 . 1.568(12) ?
    P2 F7 . 1.581(12) ?
    P2 F12 . 1.597(12) ?
    P3 F17 . 1.435(12) ?
    P3 F15 . 1.551(13) ?
    P3 F13 . 1.567(11) ?
    P3 F16 . 1.597(11) ?
    P3 F14 . 1.610(12) ?
    P3 F18 . 1.613(15) ?
    F16 F18 2_676 1.278(16) ?
    F18 F16 2_676 1.278(16) ?
    N1 C1 . 1.355(9) ?
    N1 C5 . 1.370(9) ?
    N2 C10 . 1.353(9) ?
    N2 C6 . 1.368(9) ?
    N3 C15 . 1.344(10) ?
    N3 C11 . 1.350(10) ?
    N4 C16 . 1.330(9) ?
    N4 C20 . 1.361(9) ?
    N5 C21 . 1.338(10) ?
    N5 C25 . 1.370(10) ?
    N6 C30 . 1.344(10) ?
    N6 C26 . 1.373(10) ?
    N7 C33 . 1.054(13) ?
    N8 C35 . 1.157(14) ?
    C1 C2 . 1.395(11) ?
    C2 C3 . 1.371(11) ?
    C3 C4 . 1.383(11) ?
    C4 C5 . 1.392(10) ?
    C5 C6 . 1.456(10) ?
    C6 C7 . 1.376(11) ?
    C7 C8 . 1.363(12) ?
    C8 C9 . 1.411(13) ?
    C9 C10 . 1.385(12) ?
    C10 C11 . 1.461(11) ?
    C11 C12 . 1.410(11) ?
    C12 C13 . 1.384(13) ?
    C13 C14 . 1.374(14) ?
    C14 C15 . 1.394(12) ?
    C16 C17 . 1.381(10) ?
    C17 C18 . 1.364(11) ?
    C18 C19 . 1.378(11) ?
    C19 C20 . 1.389(11) ?
    C20 C21 . 1.489(11) ?
    C21 C22 . 1.360(11) ?
    C22 C23 . 1.386(12) ?
    C23 C24 . 1.404(13) ?
    C23 C31 . 1.438(13) ?
    C24 C25 . 1.388(11) ?
    C25 C26 . 1.457(12) ?
    C26 C27 . 1.385(11) ?
    C27 C28 . 1.390(13) ?
    C28 C29 . 1.381(13) ?
    C29 C30 . 1.387(11) ?
    C31 C32 . 1.175(13) ?
    C33 C34 . 1.47(2) ?
    C35 C36 . 1.439(16) ?
    C1 H1 . 0.93 ?
    C2 H2 . 0.93 ?
    C3 H3 . 0.93 ?
    C4 H4 . 0.93 ?
    C7 H7 . 0.93 ?
    C8 H8 . 0.93 ?
    C9 H9 . 0.93 ?
    C12 H12 . 0.93 ?
    C13 H13 . 0.93 ?
    C14 H14 . 0.93 ?
    C15 H15 . 0.93 ?
    C16 H16 . 0.93 ?
    C17 H17 . 0.93 ?
    C18 H18 . 0.93 ?
    C19 H19 . 0.93 ?
    C22 H22 . 0.93 ?
    C24 H24 . 0.93 ?
    C27 H27 . 0.93 ?
    C28 H28 . 0.93 ?
    C29 H29 . 0.93 ?
    C30 H30 . 0.93 ?
    C32 H32 . 0.93 ?
loop_
    _geom_angle_atom_site_label_1
    _geom_angle_atom_site_label_2
    _geom_angle_atom_site_label_3
    _geom_angle_site_symmetry_1
    _geom_angle_site_symmetry_3
    _geom_angle
    _geom_angle_publ_flag
    N2 Ru1 N5 . . 178.3(3) ?
    N2 Ru1 N6 . . 101.3(3) ?
    N5 Ru1 N6 . . 79.4(3) ?
    N2 Ru1 N1 . . 79.0(2) ?
    N5 Ru1 N1 . . 99.5(2) ?
    N6 Ru1 N1 . . 89.9(2) ?
    N2 Ru1 N3 . . 78.8(3) ?
    N5 Ru1 N3 . . 102.6(3) ?
    N6 Ru1 N3 . . 92.4(2) ?
    N1 Ru1 N3 . . 157.7(3) ?
    N2 Ru1 N4 . . 100.9(2) ?
    N5 Ru1 N4 . . 78.3(2) ?
    N6 Ru1 N4 . . 157.7(3) ?
    N1 Ru1 N4 . . 94.5(2) ?
    N3 Ru1 N4 . . 91.7(2) ?
    F2 P1 F6 . . 90.3(4) ?
    F2 P1 F1 . . 91.5(4) ?
    F6 P1 F1 . . 90.6(4) ?
    F2 P1 F3 . . 89.5(4) ?
    F6 P1 F3 . . 90.3(4) ?
    F1 P1 F3 . . 178.7(4) ?
    F2 P1 F5 . . 91.2(4) ?
    F6 P1 F5 . . 178.4(4) ?
    F1 P1 F5 . . 89.4(4) ?
    F3 P1 F5 . . 89.7(4) ?
    F2 P1 F4 . . 178.3(4) ?
    F6 P1 F4 . . 88.0(3) ?
    F1 P1 F4 . . 88.2(3) ?
    F3 P1 F4 . . 90.8(4) ?
    F5 P1 F4 . . 90.4(4) ?
    F10 P2 F8 . . 177.8(6) ?
    F10 P2 F11 . . 86.5(6) ?
    F8 P2 F11 . . 94.6(7) ?
    F10 P2 F9 . . 86.5(6) ?
    F8 P2 F9 . . 95.4(6) ?
    F11 P2 F9 . . 89.2(8) ?
    F10 P2 F7 . . 92.1(6) ?
    F8 P2 F7 . . 85.9(6) ?
    F11 P2 F7 . . 91.1(8) ?
    F9 P2 F7 . . 178.6(6) ?
    F10 P2 F12 . . 92.2(6) ?
    F8 P2 F12 . . 86.8(6) ?
    F11 P2 F12 . . 178.3(8) ?
    F9 P2 F12 . . 89.6(7) ?
    F7 P2 F12 . . 90.1(7) ?
    F17 P3 F15 . . 88.9(8) ?
    F17 P3 F13 . . 92.5(6) ?
    F15 P3 F13 . . 85.6(6) ?
    F17 P3 F16 . . 90.7(6) ?
    F15 P3 F16 . . 89.8(7) ?
    F13 P3 F16 . . 174.3(6) ?
    F17 P3 F14 . . 179.5(8) ?
    F15 P3 F14 . . 90.6(6) ?
    F13 P3 F14 . . 87.7(6) ?
    F16 P3 F14 . . 89.1(6) ?
    F17 P3 F18 . . 92.4(8) ?
    F15 P3 F18 . . 178.6(8) ?
    F13 P3 F18 . . 94.8(6) ?
    F16 P3 F18 . . 89.8(6) ?
    F14 P3 F18 . . 88.1(7) ?
    F18 F16 P3 2_676 . 115.0(10) ?
    F16 F18 P3 2_676 . 149.8(10) ?
    C1 N1 C5 . . 118.6(6) ?
    C1 N1 Ru1 . . 127.3(5) ?
    C5 N1 Ru1 . . 114.1(5) ?
    C10 N2 C6 . . 121.0(7) ?
    C10 N2 Ru1 . . 119.9(5) ?
    C6 N2 Ru1 . . 119.1(5) ?
    C15 N3 C11 . . 119.8(7) ?
    C15 N3 Ru1 . . 127.2(6) ?
    C11 N3 Ru1 . . 113.0(5) ?
    C16 N4 C20 . . 118.5(6) ?
    C16 N4 Ru1 . . 127.9(5) ?
    C20 N4 Ru1 . . 113.5(5) ?
    C21 N5 C25 . . 120.5(7) ?
    C21 N5 Ru1 . . 121.4(5) ?
    C25 N5 Ru1 . . 118.1(5) ?
    C30 N6 C26 . . 118.4(7) ?
    C30 N6 Ru1 . . 127.3(6) ?
    C26 N6 Ru1 . . 114.4(5) ?
    N1 C1 C2 . . 122.2(7) ?
    C3 C2 C1 . . 119.2(7) ?
    C2 C3 C4 . . 119.2(7) ?
    C3 C4 C5 . . 120.3(7) ?
    N1 C5 C4 . . 120.6(7) ?
    N1 C5 C6 . . 115.2(6) ?
    C4 C5 C6 . . 124.2(7) ?
    N2 C6 C7 . . 118.3(7) ?
    N2 C6 C5 . . 112.5(6) ?
    C7 C6 C5 . . 129.1(7) ?
    C8 C7 C6 . . 122.4(8) ?
    C7 C8 C9 . . 118.6(9) ?
    C10 C9 C8 . . 118.2(8) ?
    N2 C10 C9 . . 121.4(7) ?
    N2 C10 C11 . . 111.3(7) ?
    C9 C10 C11 . . 127.3(7) ?
    N3 C11 C12 . . 121.0(8) ?
    N3 C11 C10 . . 117.0(7) ?
    C12 C11 C10 . . 122.1(9) ?
    C13 C12 C11 . . 119.6(10) ?
    C14 C13 C12 . . 118.0(9) ?
    C13 C14 C15 . . 121.1(9) ?
    N3 C15 C14 . . 120.6(9) ?
    N4 C16 C17 . . 122.4(8) ?
    C18 C17 C16 . . 120.1(8) ?
    C17 C18 C19 . . 118.0(8) ?
    C18 C19 C20 . . 120.4(8) ?
    N4 C20 C19 . . 120.6(7) ?
    N4 C20 C21 . . 115.9(6) ?
    C19 C20 C21 . . 123.5(7) ?
    N5 C21 C22 . . 122.1(8) ?
    N5 C21 C20 . . 110.8(7) ?
    C22 C21 C20 . . 127.0(8) ?
    C21 C22 C23 . . 119.0(8) ?
    C22 C23 C24 . . 119.8(8) ?
    C22 C23 C31 . . 119.7(9) ?
    C24 C23 C31 . . 120.5(9) ?
    C25 C24 C23 . . 118.6(8) ?
    N5 C25 C24 . . 120.0(8) ?
    N5 C25 C26 . . 113.5(7) ?
    C24 C25 C26 . . 126.4(8) ?
    N6 C26 C27 . . 121.9(8) ?
    N6 C26 C25 . . 114.4(7) ?
    C27 C26 C25 . . 123.7(8) ?
    C26 C27 C28 . . 118.8(9) ?
    C29 C28 C27 . . 119.0(8) ?
    C28 C29 C30 . . 119.9(9) ?
    N6 C30 C29 . . 121.8(9) ?
    C32 C31 C23 . . 179.1(11) ?
    N7 C33 C34 . . 173(2) ?
    N8 C35 C36 . . 176.8(15) ?
    N1 C1 H1 . . 119 ?
    C2 C1 H1 . . 119 ?
    C1 C2 H2 . . 121 ?
    C3 C2 H2 . . 120 ?
    C2 C3 H3 . . 121 ?
    C4 C3 H3 . . 120 ?
    C3 C4 H4 . . 120 ?
    C5 C4 H4 . . 120 ?
    C6 C7 H7 . . 119 ?
    C8 C7 H7 . . 119 ?
    C7 C8 H8 . . 121 ?
    C9 C8 H8 . . 121 ?
    C8 C9 H9 . . 121 ?
    C10 C9 H9 . . 121 ?
    C11 C12 H12 . . 120 ?
    C13 C12 H12 . . 120 ?
    C12 C13 H13 . . 121 ?
    C14 C13 H13 . . 121 ?
    C13 C14 H14 . . 120 ?
    C15 C14 H14 . . 119 ?
    N3 C15 H15 . . 120 ?
    C14 C15 H15 . . 120 ?
    N4 C16 H16 . . 119 ?
    C17 C16 H16 . . 119 ?
    C16 C17 H17 . . 120 ?
    C18 C17 H17 . . 120 ?
    C17 C18 H18 . . 121 ?
    C19 C18 H18 . . 121 ?
    C18 C19 H19 . . 120 ?
    C20 C19 H19 . . 120 ?
    C21 C22 H22 . . 121 ?
    C23 C22 H22 . . 120 ?
    C23 C24 H24 . . 121 ?
    C25 C24 H24 . . 121 ?
    C26 C27 H27 . . 121 ?
    C28 C27 H27 . . 121 ?
    C27 C28 H28 . . 120 ?
    C29 C28 H28 . . 121 ?
    C28 C29 H29 . . 120 ?
    C30 C29 H29 . . 120 ?
    N6 C30 H30 . . 119 ?
    C29 C30 H30 . . 119 ?
    C31 C32 H32 . . 180 ?
_iucr_refine_instructions_details
;
TITL apx531a in P-1
CELL 0.71073   8.7036   8.8603  27.2773  96.876  95.619  93.023
ZERR  2.00   0.0023   0.0024   0.0073   0.004   0.003   0.003
LATT 1
SFAC C  H  N  F  P  Ru
UNIT 72 56 16 24 4 2
ACTA 50
SIZE 0.06 0.08 0.10
L.S. 8
BOND
FMAP 2
PLAN 11
WGHT    0.100000
FVAR       0.31757
RU1   6    0.604461    0.662797    0.719764    11.00000    0.01827    0.01794 =
         0.03372    0.00908    0.00220   -0.00093
P1    5    0.510528    0.249397    0.868935    11.00000    0.04548    0.02963 =
         0.04559    0.00800   -0.00399    0.00063
P2    5    0.066463    0.376036    0.585673    10.50000    0.01667    0.02503 =
         0.02748    0.01052    0.00360    0.00452
P3    5    0.337558    0.933056    0.525207    10.50000    0.07225    0.02874 =
         0.03500   -0.00526    0.01009   -0.00328
F1    4    0.411068    0.377884    0.848663    11.00000    0.05488    0.06404 =
         0.08571    0.02508    0.00553    0.02766
F2    4    0.372048    0.188888    0.896022    11.00000    0.06735    0.10401 =
         0.07969    0.02850    0.01918   -0.02706
F3    4    0.613580    0.123492    0.889513    11.00000    0.07161    0.05676 =
         0.13390    0.04384   -0.01819    0.01122
F4    4    0.648835    0.308164    0.839895    11.00000    0.05352    0.05511 =
         0.08267    0.02129    0.01262   -0.00556
F5    4    0.573057    0.365810    0.916854    11.00000    0.11058    0.06756 =
         0.05205    0.00220   -0.00820   -0.03042
F6    4    0.452417    0.135305    0.820679    11.00000    0.09241    0.04544 =
         0.06481   -0.00672    0.00304   -0.02133
F7    4    0.234385    0.424242    0.573203    10.50000    0.05466    0.09487 =
         0.06710    0.03756   -0.00434   -0.01220
F8    4    0.021285    0.354181    0.528866    10.50000    0.07631    0.05475 =
         0.00944    0.00764    0.00437   -0.04011
F9    4   -0.098367    0.327741    0.599310    10.50000    0.06180    0.10064 =
         0.07726    0.05620    0.02623    0.01962
F10   4    0.114860    0.395270    0.638681    10.50000    0.08275    0.03275 =
         0.03637    0.00104    0.04699    0.01470
F11   4    0.025475    0.545010    0.592891    10.50000    0.08544    0.06205 =
         0.09932    0.00055   -0.04272    0.02092
F12   4    0.106689    0.201451    0.579782    10.50000    0.06655    0.05980 =
         0.09846   -0.00819   -0.02362    0.02060
F13   4    0.281919    0.769869    0.535545    10.50000    0.03467    0.04136 =
         0.07229   -0.02330    0.01589   -0.02679
F14   4    0.459380    0.941103    0.574000    10.50000    0.07271    0.04949 =
         0.04671    0.00567    0.00581    0.03024
F15   4    0.210214    0.990305    0.557532    10.50000    0.04889    0.05916 =
         0.07292    0.01318   -0.00591    0.00427
F16   4    0.390580    1.105274    0.520108    10.50000    0.07970    0.03464 =
         0.03459    0.00157   -0.00277   -0.02087
F17   4    0.228088    0.926857    0.481976    10.50000    0.06045    0.01969 =
         0.10924    0.01931   -0.03153   -0.01535
F18   4    0.473155    0.875065    0.492719    10.50000    0.11308    0.04955 =
         0.07001   -0.02144    0.03256   -0.02859
N1    3    0.695128    0.875797    0.709957    11.00000    0.01393    0.01763 =
         0.03358    0.00299   -0.00065    0.00617
N2    3    0.631426    0.632685    0.648666    11.00000    0.01667    0.01287 =
         0.03617    0.00834   -0.00780   -0.00140
N3    3    0.516262    0.439389    0.700172    11.00000    0.02336    0.02483 =
         0.04293    0.01497   -0.00687   -0.00941
N4    3    0.813615    0.592538    0.750230    11.00000    0.01875    0.01139 =
         0.03182    0.00102   -0.00188   -0.00086
N5    3    0.582446    0.697451    0.791244    11.00000    0.02639    0.01092 =
         0.03716    0.00690    0.00862    0.00416
N6    3    0.386977    0.743546    0.718433    11.00000    0.01482    0.01979 =
         0.04810    0.01240   -0.00050   -0.00353
N7    3    0.960779   -0.028696    0.845640    11.00000    0.07786    0.08369 =
         0.07919   -0.02371    0.03101   -0.01958
N8    3    0.033082    0.661427    0.956259    11.00000    0.09618    0.09804 =
         0.06482    0.00939   -0.02188    0.01863
C1    1    0.719895    1.000592    0.744360    11.00000    0.02205    0.02244 =
         0.03625   -0.00048    0.00151    0.00286
AFIX  43
H1    2    0.694241    0.993596    0.776353    11.00000   -1.20000
AFIX   0
C2    1    0.782632    1.139246    0.733352    11.00000    0.03467    0.02385 =
         0.03741    0.00132   -0.00208    0.01301
AFIX  43
H2    2    0.796889    1.223624    0.757514    11.00000   -1.20000
AFIX   0
C3    1    0.822988    1.149506    0.686464    11.00000    0.02941    0.01047 =
         0.05543    0.00696   -0.00679   -0.00395
AFIX  43
H3    2    0.869224    1.239611    0.678835    11.00000   -1.20000
AFIX   0
C4    1    0.794088    1.024185    0.650644    11.00000    0.02529    0.02786 =
         0.03609    0.01590    0.00034   -0.00064
AFIX  43
H4    2    0.816522    1.031387    0.618332    11.00000   -1.20000
AFIX   0
C5    1    0.731577    0.887386    0.662772    11.00000    0.01995    0.02119 =
         0.02972    0.00394    0.00391    0.00300
C6    1    0.697275    0.749594    0.627694    11.00000    0.02631    0.02282 =
         0.02624    0.00486    0.00021    0.00215
C7    1    0.718436    0.725452    0.578092    11.00000    0.06349    0.02405 =
         0.03918    0.01588    0.00383   -0.00451
AFIX  43
H7    2    0.761566    0.804958    0.563471    11.00000   -1.20000
AFIX   0
C8    1    0.678509    0.589289    0.549590    11.00000    0.10039    0.04296 =
         0.02212   -0.00017   -0.00228    0.00438
AFIX  43
H8    2    0.695917    0.575382    0.516299    11.00000   -1.20000
AFIX   0
C9    1    0.610218    0.469914    0.571672    11.00000    0.08010    0.02061 =
         0.03668    0.00326   -0.02309   -0.00342
AFIX  43
H9    2    0.580821    0.375810    0.553263    11.00000   -1.20000
AFIX   0
C10   1    0.588135    0.496592    0.621471    11.00000    0.03466    0.01396 =
         0.03657    0.00646   -0.01272   -0.00339
C11   1    0.520503    0.389944    0.651574    11.00000    0.03035    0.01416 =
         0.05671    0.01831   -0.01475   -0.01186
C12   1    0.459776    0.242713    0.631095    11.00000    0.05862    0.01838 =
         0.06979    0.01222   -0.03066   -0.00744
AFIX  43
H12   2    0.463198    0.209944    0.597553    11.00000   -1.20000
AFIX   0
C13   1    0.395043    0.147291    0.661242    11.00000    0.05578    0.02362 =
         0.09585    0.03454   -0.04512   -0.02500
AFIX  43
H13   2    0.352796    0.050350    0.648417    11.00000   -1.20000
AFIX   0
C14   1    0.395102    0.200171    0.710711    11.00000    0.04112    0.02672 =
         0.07938    0.03090   -0.02126   -0.01485
AFIX  43
H14   2    0.355091    0.136881    0.731864    11.00000   -1.20000
AFIX   0
C15   1    0.454127    0.347066    0.729699    11.00000    0.01722    0.03263 =
         0.06644    0.02744   -0.00966   -0.01081
AFIX  43
H15   2    0.450492    0.381537    0.763111    11.00000   -1.20000
AFIX   0
C16   1    0.927714    0.534980    0.726390    11.00000    0.02268    0.01093 =
         0.04133    0.00253    0.00625   -0.00515
AFIX  43
H16   2    0.920122    0.529696    0.691973    11.00000   -1.20000
AFIX   0
C17   1    1.057047    0.482772    0.750850    11.00000    0.01718    0.02021 =
         0.05590    0.00365    0.00364    0.00169
AFIX  43
H17   2    1.133417    0.441275    0.732837    11.00000   -1.20000
AFIX   0
C18   1    1.072903    0.491991    0.801370    11.00000    0.01825    0.02930 =
         0.05871    0.00338   -0.00746    0.00518
AFIX  43
H18   2    1.160030    0.458601    0.818355    11.00000   -1.20000
AFIX   0
C19   1    0.955848    0.552309    0.826491    11.00000    0.03695    0.02754 =
         0.03321   -0.00003   -0.00251    0.00546
AFIX  43
H19   2    0.963546    0.559863    0.860956    11.00000   -1.20000
AFIX   0
C20   1    0.826428    0.601893    0.800636    11.00000    0.02062    0.01282 =
         0.04252    0.00907   -0.00056   -0.00011
C21   1    0.694808    0.667103    0.825076    11.00000    0.03771    0.02433 =
         0.02811    0.00557    0.00036   -0.00620
C22   1    0.683790    0.695355    0.874689    11.00000    0.05196    0.02697 =
         0.03508    0.01131    0.00162   -0.00233
AFIX  43
H22   2    0.763082    0.672316    0.897456    11.00000   -1.20000
AFIX   0
C23   1    0.552630    0.758991    0.890813    11.00000    0.07107    0.01984 =
         0.03591    0.00579    0.01917   -0.00049
C24   1    0.434037    0.793297    0.855943    11.00000    0.04855    0.02717 =
         0.05305    0.01186    0.02816    0.00444
AFIX  43
H24   2    0.346278    0.837815    0.866224    11.00000   -1.20000
AFIX   0
C25   1    0.450648    0.759313    0.805791    11.00000    0.02844    0.02122 =
         0.05291    0.01007    0.01504    0.00057
C26   1    0.342083    0.789278    0.764476    11.00000    0.03034    0.01994 =
         0.04932    0.01293    0.01482   -0.00425
C27   1    0.206166    0.860776    0.770279    11.00000    0.02606    0.02371 =
         0.08108    0.01505    0.01543    0.00001
AFIX  43
H27   2    0.180780    0.896221    0.801764    11.00000   -1.20000
AFIX   0
C28   1    0.108322    0.878651    0.728226    11.00000    0.02361    0.02988 =
         0.11076    0.02497    0.01720    0.00280
AFIX  43
H28   2    0.016072    0.925723    0.731155    11.00000   -1.20000
AFIX   0
C29   1    0.150101    0.825493    0.682038    11.00000    0.01939    0.02110 =
         0.08468    0.03278   -0.00819   -0.00763
AFIX  43
H29   2    0.085409    0.835688    0.653566    11.00000   -1.20000
AFIX   0
C30   1    0.288712    0.756885    0.678203    11.00000    0.02562    0.01528 =
         0.06597    0.01678    0.00011   -0.00344
AFIX  43
H30   2    0.314391    0.719088    0.646967    11.00000   -1.20000
AFIX   0
C31   1    0.541475    0.794330    0.943150    11.00000    0.08315    0.03924 =
         0.05807    0.01140    0.02770    0.01942
C32   1    0.532994    0.821314    0.986002    11.00000    0.13356    0.04621 =
         0.04684    0.01303    0.03637    0.03534
AFIX 163
H32   2    0.526281    0.842671    1.019917    11.00000   -1.20000
AFIX   0
C33   1    0.960724    0.037563    0.880408    11.00000    0.05543    0.14658 =
         0.08896   -0.05787   -0.00682    0.01065
C34   1    0.957841    0.113025    0.931385    11.00000    0.14860    0.59524 =
         0.23459   -0.33257   -0.09950    0.15684
AFIX  33
H34A  2    0.889714    0.054426    0.948584    11.00000   -1.50000
H34B  2    0.921650    0.213196    0.930333    11.00000   -1.50000
H34C  2    1.060280    0.120662    0.948479    11.00000   -1.50000
AFIX   0
C35   1    0.136450    0.588496    0.964839    11.00000    0.07176    0.07663 =
         0.03611   -0.00325   -0.00894    0.02627
C36   1    0.259312    0.492145    0.976675    11.00000    0.08245    0.08502 =
         0.08469    0.01342    0.00406    0.00382
AFIX 137
H36A  2    0.343754    0.552303    0.996183    11.00000   -1.50000
H36B  2    0.294112    0.445045    0.946538    11.00000   -1.50000
H36C  2    0.222027    0.414816    0.995198    11.00000   -1.50000
HKLF 4
REM  apx531a in P-1
REM R1 =  0.0844 for   5137 Fo > 4sig(Fo)  and  0.1223 for all   7496 data
REM    596 parameters refined using      0 restraints
END
;
data_global
_journal_date_recd_electronic     2012-12-06
_journal_date_accepted     2012-12-18
_journal_name_full     'Acta Crystallographica, Section E'
_journal_year     2013
_journal_volume     69
_journal_issue      2
_journal_page_first     m79
_journal_page_last     m80
_journal_paper_category     QM
_journal_paper_doi     10.1107/S1600536812051227
_journal_coeditor_code     SJ5287
_publ_contact_author_name     'Reginaldo C. Rocha'
_publ_contact_author_address
;
Los Alamos National Laboratory, MPA Division, Los Alamos, NM 87545, USA
;
_publ_contact_author_email     'rcrocha@lanl.gov'
_publ_contact_author_fax     '+1 (505) 665-9030'
_publ_contact_author_phone     '+1 (505) 665-0124'
_publ_section_title
;
(4'-Ethynyl-2,2':6',2''-terpyridine)(2,2':6',2''-terpyridine)ruthenium(II)
bis(hexafluoridophosphate) acetonitrile disolvate
;
loop_
    _publ_author_name
    _publ_author_footnote
    _publ_author_address
    'Chen, Weizhong' .
;
Los Alamos National Laboratory, Los Alamos, NM 87545, USA
;
    'Rein, Francisca N.' .
;
Los Alamos National Laboratory, Los Alamos, NM 87545, USA
;
    'Scott, Brian L.' .
;
Los Alamos National Laboratory, Los Alamos, NM 87545, USA
;
    'Rocha, Reginaldo C.' .
;
Los Alamos National Laboratory, Los Alamos, NM 87545, USA
;
