# Supplementary material for: (4′-Ethynyl-2,2′:6′,2′′-terpyridine)(2,2′:6′,2′′-terpyridine)­ruthenium(II) bis­(hexa­fluoridophosphate) acetonitrile disolvate
Source: Acta Crystallogr Sect E Struct Rep Online. 2013 Jan 9;69(Pt 2):m79–80. doi: 10.1107/S1600536812051227 (PMC3569181; doi:10.1107/S1600536812051227)
Supplement: Supplementary file 2 [file e-69-00m79-Isup2.hkl]

# 
# h,k,l, Fc-squared, Fo-squared, sigma(Fo-squared) and status flag 
# 
data_I
_shelx_title ' apx531a in P-1' 
_shelx_refln_list_code          4 
_shelx_F_calc_maximum      289.44 
_exptl_crystal_F_000       964.00 
_reflns_d_resolution_high  0.8312 
 
loop_ 
 _symmetry_equiv_pos_as_xyz 
 'x, y, z' 
 '-x, -y, -z' 
 
_cell_length_a     8.7036 
_cell_length_b     8.8603 
_cell_length_c    27.2773 
_cell_angle_alpha  96.876 
_cell_angle_beta   95.619 
_cell_angle_gamma  93.023 
 
_shelx_F_squared_multiplier     1.000 
 
loop_ 
 _refln_index_h 
 _refln_index_k 
 _refln_index_l 
 _refln_F_squared_calc 
 _refln_F_squared_meas 
 _refln_F_squared_sigma 
 _refln_observed_status 
   1   0   0    47026.55    35461.14    884.52 o 
   2   0   0     8951.63     8534.40    175.93 o 
   3   0   0     1840.53     2509.62    115.90 o 
   4   0   0     2632.48     2512.96     81.04 o 
   5   0   0     2698.54     2449.32     89.46 o 
   6   0   0     1455.06     1432.98    149.92 o 
   7   0   0       93.93      140.16     66.95 o 
   8   0   0        0.69       15.34     64.01 o 
   9   0   0     2016.35     1556.08    187.85 o 
  10   0   0      895.82      944.97    141.48 o 
 -10   1   0      157.93       -1.09     81.32 o 
  -9   1   0       20.22       16.29     96.28 o 
  -8   1   0     1200.31      796.42    162.97 o 
  -7   1   0      815.32      916.36     95.65 o 
  -6   1   0     2223.52     2298.09    111.59 o 
  -5   1   0       60.95       56.63     26.75 o 
  -4   1   0      686.50     1156.27     54.04 o 
  -3   1   0     2134.41     3661.66    278.22 o 
  -2   1   0    31043.47    31351.50    662.40 o 
  -1   1   0     4113.31     2367.41     67.21 o 
   0   1   0     5692.29     5814.02    183.51 o 
   1   1   0     3086.50     3683.45     95.68 o 
   2   1   0     1635.96     1004.98     72.06 o 
   3   1   0     7582.73     9656.14    211.23 o 
   4   1   0     2806.55     3544.33    102.86 o 
   5   1   0      701.92      792.67     65.42 o 
   6   1   0        3.36       41.02     36.56 o 
   7   1   0     1499.34     1661.74    140.29 o 
   8   1   0     1237.13     1276.18    140.07 o 
   9   1   0     2082.28     2000.17    311.40 o 
  10   1   0        0.48       78.79     91.48 o 
 -10   2   0       62.69      184.68     94.06 o 
  -9   2   0      735.94      742.53    116.79 o 
  -8   2   0     1414.55     1327.61    160.91 o 
  -7   2   0       48.99      155.84     51.20 o 
  -6   2   0     2741.43     2875.62    138.09 o 
  -5   2   0       23.06      600.30    122.06 o 
  -4   2   0     4853.76     4626.91    172.58 o 
  -3   2   0     2281.33     3410.19    113.97 o 
  -2   2   0      267.28      542.46    102.10 o 
  -1   2   0     1901.02     1412.14    160.10 o 
   0   2   0     6904.12     9354.75    185.83 o 
   1   2   0    83773.91    97296.02   1716.11 o 
   2   2   0      887.30      409.98     40.83 o 
   3   2   0      986.01     1197.21     69.05 o 
   4   2   0       86.43       75.05     59.98 o 
   5   2   0      129.60      196.01     73.42 o 
   6   2   0     2183.93     2323.24    120.68 o 
   7   2   0     1439.28     1348.75    166.87 o 
   8   2   0       20.16      -61.17     61.17 o 
   9   2   0       84.10      218.69     91.05 o 
  10   2   0      416.85      498.38    127.01 o 
 -10   3   0       78.13      274.51    177.44 o 
  -9   3   0      609.33      535.77    104.14 o 
  -8   3   0      563.21      563.83     80.83 o 
  -7   3   0       37.92       17.76     47.68 o 
  -6   3   0      145.46      240.62     54.52 o 
  -5   3   0     2173.87     2002.65    104.97 o 
  -4   3   0      346.20      346.03     51.29 o 
  -3   3   0     2940.66     3789.82    243.30 o 
  -2   3   0        1.22       25.46     90.74 o 
  -1   3   0       82.00        2.32     94.71 o 
   0   3   0      780.46     1234.06     51.74 o 
   1   3   0     3500.10     4968.45    261.68 o 
   2   3   0       13.02       42.97     25.17 o 
   3   3   0     1681.82     1973.81    100.12 o 
   4   3   0     2604.59     3090.68    123.59 o 
   5   3   0     1678.98     1835.12    105.53 o 
   6   3   0      757.27      962.66     89.64 o 
   7   3   0       33.36      104.81     57.84 o 
   8   3   0        0.24      119.49     84.93 o 
   9   3   0      235.05       64.42     90.54 o 
  -9   4   0        5.24       77.95     77.62 o 
  -8   4   0      441.71      531.96     85.92 o 
  -7   4   0      835.66     1002.92     98.13 o 
  -6   4   0      419.34      352.27     95.44 o 
  -5   4   0     3114.09     2795.28    126.92 o 
  -4   4   0      955.28     1300.73    152.40 o 
  -3   4   0      313.59      409.97     48.72 o 
  -2   4   0     2703.42     2986.53     94.17 o 
  -1   4   0      645.75      554.03     45.26 o 
   0   4   0     3044.15     2814.19     90.28 o 
   1   4   0      235.39      350.62    101.74 o 
   2   4   0     2182.14     2129.03     76.93 o 
   3   4   0      473.95      373.43     54.12 o 
   4   4   0     5606.49     5746.67    190.17 o 
   5   4   0     2031.82     2600.29    144.29 o 
   6   4   0      168.24      312.73     69.43 o 
   7   4   0      371.19      352.00    101.29 o 
   8   4   0     1177.12     1153.62    203.96 o 
   9   4   0      156.36      227.36    113.04 o 
  -9   5   0       98.69      120.78     97.65 o 
  -8   5   0      677.98      551.61     90.90 o 
  -7   5   0      595.99      558.55     84.05 o 
  -6   5   0       53.88       60.71     50.89 o 
  -5   5   0       82.65      219.91     56.34 o 
  -4   5   0     1576.75     1592.69    100.38 o 
  -3   5   0     8778.53     8852.26    208.46 o 
  -2   5   0     8922.42    10175.85    232.20 o 
  -1   5   0      574.36     1097.64     78.47 o 
   0   5   0       17.65       44.40     42.46 o 
   1   5   0     3928.69     4213.91    121.82 o 
   2   5   0     7999.69     7110.94    243.97 o 
   3   5   0      128.12      184.80     68.54 o 
   4   5   0        5.39      -16.88     41.48 o 
   5   5   0      108.78       54.35     52.43 o 
   6   5   0     1490.64     1462.33    121.77 o 
   7   5   0      982.03      960.17    110.12 o 
   8   5   0      233.99      313.37     88.34 o 
  -8   6   0        9.07       34.71     69.72 o 
  -7   6   0      124.09      211.58     76.93 o 
  -6   6   0      358.33      544.41     82.11 o 
  -5   6   0     1517.63     1435.85    108.36 o 
  -4   6   0     4041.17     4108.14    163.66 o 
  -3   6   0     3235.89     3074.76    230.43 o 
  -2   6   0      107.23      403.18    147.99 o 
  -1   6   0       35.38      205.10     73.21 o 
   0   6   0     1165.22     1080.02     82.19 o 
   1   6   0      124.48      168.70     39.77 o 
   2   6   0       18.68       31.22     41.22 o 
   3   6   0      126.56      147.93     52.10 o 
   4   6   0     1529.43     1776.41    164.51 o 
   5   6   0     4567.04     4718.85    193.42 o 
   6   6   0     3001.59     3202.76    235.48 o 
   7   6   0      224.23      368.23     87.94 o 
   8   6   0       53.99      -14.73     76.06 o 
  -8   7   0       26.93      127.11     80.75 o 
  -7   7   0      477.80      807.44    104.82 o 
  -6   7   0     1158.98     1055.36    108.38 o 
  -5   7   0       60.56       82.73     57.68 o 
  -4   7   0      289.20      517.44    105.05 o 
  -3   7   0      199.81      269.55     59.54 o 
  -2   7   0     4041.48     4078.73    141.70 o 
  -1   7   0     1161.72     1365.21    133.07 o 
   0   7   0      787.78      761.22     70.59 o 
   1   7   0      386.91      496.23    142.32 o 
   2   7   0       47.63      195.82     58.83 o 
   3   7   0     3738.42     3756.53    366.48 o 
   4   7   0     1040.17     1285.77    198.87 o 
   5   7   0      724.76      566.76     94.79 o 
   6   7   0       92.49      115.51     70.67 o 
   7   7   0      544.78      483.87    203.27 o 
  -7   8   0      233.64      509.49    123.51 o 
  -6   8   0      574.24      602.36     99.61 o 
  -5   8   0      303.53      218.45    131.14 o 
  -4   8   0      871.10      960.58    101.71 o 
  -3   8   0     1521.30     1798.27    120.55 o 
  -2   8   0      466.65      475.48    107.33 o 
  -1   8   0      498.17      886.06    115.90 o 
   0   8   0      796.12      801.92     88.34 o 
   1   8   0      123.22      211.64     79.74 o 
   2   8   0      116.91      168.68     83.74 o 
   3   8   0      251.25      320.38    138.67 o 
   4   8   0       53.78      303.42     99.64 o 
   5   8   0      187.52      101.66     97.87 o 
   6   8   0      301.93      225.21    108.29 o 
  -5   9   0      261.49      202.88    162.42 o 
  -4   9   0       46.72       86.66    132.97 o 
  -3   9   0      934.15      846.00    195.89 o 
  -2   9   0        0.33       21.57     70.13 o 
  -1   9   0     1030.06     1100.72    158.80 o 
   0   9   0      799.13      870.02    157.71 o 
   1   9   0      695.24      558.72    112.62 o 
   2   9   0      201.50      401.98    109.97 o 
   3   9   0        9.47       81.83     90.24 o 
   4   9   0      735.80      869.82    149.54 o 
   0  10   0      569.29      673.88    199.21 o 
   1  10   0      118.18       68.27    210.21 o 
   2  10   0      157.66       57.46     92.92 o 
  -2 -10   1        8.75      -25.83     96.44 o 
  -1 -10   1      198.45      302.73    178.19 o 
   0 -10   1      920.52     1381.46    254.54 o 
   3 -10   1      994.87      853.05    214.48 o 
   4 -10   1      102.71      367.48    184.73 o 
  -4  -9   1       14.40      187.72    106.22 o 
  -3  -9   1     2216.70     2151.50    334.86 o 
  -2  -9   1     1157.17     1324.90    188.80 o 
  -1  -9   1      664.95      812.91    124.24 o 
   0  -9   1        5.71       55.01     80.24 o 
   1  -9   1      422.73      330.95     98.23 o 
   2  -9   1      662.55      910.22    125.17 o 
   3  -9   1      101.34      220.72    146.95 o 
   4  -9   1      167.92      -69.71    127.52 o 
   5  -9   1      170.55       -4.76    136.84 o 
   6  -9   1      254.12      263.74    119.18 o 
  -6  -8   1       49.25      148.79    103.76 o 
  -5  -8   1      619.30      722.66    132.52 o 
  -4  -8   1     1201.03     1220.93    154.34 o 
  -3  -8   1     3636.17     3416.39    173.91 o 
  -2  -8   1       14.11       59.45     60.50 o 
  -1  -8   1      298.97      164.99     61.54 o 
   0  -8   1     1543.11     1360.90    108.33 o 
   1  -8   1      583.65      911.36     81.56 o 
   2  -8   1      104.82       88.56     93.18 o 
   3  -8   1       47.09      167.65     60.10 o 
   4  -8   1       93.25      251.51     69.83 o 
   5  -8   1       93.67      155.10     86.64 o 
   6  -8   1     1400.10     1316.27    162.77 o 
   7  -8   1      172.72      130.30    100.55 o 
  -7  -7   1      338.97      448.72    110.07 o 
  -6  -7   1      797.81      602.93    144.52 o 
  -5  -7   1      598.75      679.58    104.44 o 
  -4  -7   1       84.85       81.14     65.43 o 
  -3  -7   1       77.68      573.31     98.84 o 
  -2  -7   1     3328.06     3456.34    154.58 o 
  -1  -7   1     1257.86     1479.92    117.77 o 
   0  -7   1     1374.63     1210.27     81.72 o 
   1  -7   1      300.13      633.19     63.86 o 
   2  -7   1      311.82      548.18     61.52 o 
   3  -7   1     1137.74     1341.50    169.73 o 
   4  -7   1     1476.30     1541.76    143.49 o 
   5  -7   1      159.43       72.08     60.43 o 
   6  -7   1       95.42      190.50     69.75 o 
   7  -7   1      551.30      897.12    124.93 o 
   8  -7   1      388.28      586.54    130.74 o 
  -8  -6   1      629.01      505.13    105.10 o 
  -7  -6   1     1318.07     1334.86    131.91 o 
  -6  -6   1     1200.45     1316.14    123.30 o 
  -5  -6   1       22.36      168.68     63.67 o 
  -4  -6   1       86.58      192.31     72.34 o 
  -3  -6   1     4691.13     4303.31    168.65 o 
  -2  -6   1     4520.23     4683.50    169.68 o 
  -1  -6   1       28.44       34.70     34.27 o 
   0  -6   1       90.70      123.37     63.25 o 
   1  -6   1     2173.66     2568.38    101.99 o 
   2  -6   1      601.31      462.75     55.54 o 
   3  -6   1     1150.28     1446.54     96.37 o 
   4  -6   1       75.16      286.50     59.73 o 
   5  -6   1       15.06      233.85     61.88 o 
   6  -6   1      120.73      187.91     74.34 o 
   7  -6   1     1186.77     1125.56    117.28 o 
   8  -6   1      548.03      677.03    102.14 o 
  -8  -5   1     1791.13     1805.74    149.88 o 
  -7  -5   1     1780.97     2010.46    144.70 o 
  -6  -5   1      574.65      677.26     93.75 o 
  -5  -5   1        1.07       87.77     55.55 o 
  -4  -5   1       97.39      161.27     54.27 o 
  -3  -5   1     2154.95     2407.83    119.30 o 
  -2  -5   1     7070.03     8277.02    197.49 o 
  -1  -5   1     2203.78     2822.20     97.54 o 
   0  -5   1      159.18      278.10     69.37 o 
   1  -5   1     3490.73     3376.44    157.96 o 
   2  -5   1     3547.00     5046.56    140.80 o 
   3  -5   1     1860.08     2579.94    113.37 o 
   4  -5   1      511.94      893.97     79.73 o 
   5  -5   1      180.04      226.66     57.55 o 
   6  -5   1      824.58      640.26     82.83 o 
   7  -5   1      217.73      367.40     75.44 o 
   8  -5   1        0.42      131.79     66.60 o 
   9  -5   1      164.82      247.88     84.44 o 
  -9  -4   1      429.97      575.31    161.03 o 
  -8  -4   1      337.92      554.92     94.15 o 
  -7  -4   1        4.55       97.53     61.97 o 
  -6  -4   1     1510.16     1856.87    124.76 o 
  -5  -4   1     1637.42     1957.65    118.67 o 
  -4  -4   1      382.49      462.75     63.81 o 
  -3  -4   1      627.41      837.80     70.91 o 
  -2  -4   1     5002.24     7303.07    171.19 o 
  -1  -4   1    10696.25    10293.36    222.70 o 
   0  -4   1     5272.38     5634.73    213.25 o 
   1  -4   1      465.39      234.75     47.80 o 
   2  -4   1      267.50      400.14     85.77 o 
   3  -4   1       23.26       31.84     50.52 o 
   4  -4   1      693.25      580.26     79.51 o 
   5  -4   1       55.66      348.38     57.97 o 
   6  -4   1      159.01      266.61     59.12 o 
   7  -4   1      439.71      624.35     83.00 o 
   8  -4   1      714.73      755.27     97.13 o 
   9  -4   1     1270.06     1404.82    128.22 o 
  -9  -3   1      210.62      170.08    101.57 o 
  -8  -3   1     1500.02     1528.33    158.38 o 
  -7  -3   1     2062.08     2653.26    146.30 o 
  -6  -3   1     3529.49     3603.52    225.90 o 
  -5  -3   1      894.47     1277.19     91.22 o 
  -4  -3   1        6.50      126.98     53.65 o 
  -3  -3   1     6260.22     7741.23    214.07 o 
  -2  -3   1     8713.20    10609.83    262.85 o 
  -1  -3   1    26802.38    31896.15    589.22 o 
   0  -3   1     1632.25     2509.51     75.44 o 
   1  -3   1     1244.27     1922.89     68.28 o 
   2  -3   1     3761.95     3574.83    121.93 o 
   3  -3   1     5437.50     4873.65    119.28 o 
   4  -3   1        4.71       30.03     51.60 o 
   5  -3   1      199.76      384.71     62.29 o 
   6  -3   1      124.55      294.83     58.97 o 
   7  -3   1     2517.52     2192.70    126.96 o 
   8  -3   1      872.42     1187.34    106.70 o 
   9  -3   1      107.58      230.56     70.52 o 
  10  -3   1      126.60      448.08    109.79 o 
 -10  -2   1      486.36      559.30    126.76 o 
  -9  -2   1      664.93      537.14    114.25 o 
  -8  -2   1      231.47      124.42     80.09 o 
  -7  -2   1      823.59     1106.37    117.85 o 
  -6  -2   1       59.84      162.04     49.90 o 
  -5  -2   1     6642.77     8555.20    243.27 o 
  -4  -2   1     2737.18     2577.43    105.84 o 
  -3  -2   1     1226.02     1470.08     75.71 o 
  -2  -2   1      160.56      337.36     39.51 o 
  -1  -2   1     9144.10    12712.00    967.32 o 
   0  -2   1    12537.91    11164.76    217.06 o 
   1  -2   1    20351.49    25083.62    459.20 o 
   2  -2   1     1399.44      656.09     48.49 o 
   3  -2   1      110.26      541.33    132.14 o 
   4  -2   1     1699.25     2510.40    204.80 o 
   5  -2   1     8665.46     8441.87    237.69 o 
   6  -2   1      359.66     1000.02     82.16 o 
   7  -2   1       11.01       68.47     44.64 o 
   8  -2   1      166.35      322.04     65.39 o 
   9  -2   1      263.23      290.11     88.06 o 
  10  -2   1      578.88      305.29    101.39 o 
 -10  -1   1      561.66      574.75    127.72 o 
  -9  -1   1      575.02      510.01    108.31 o 
  -8  -1   1        0.42       -8.19     62.87 o 
  -7  -1   1      986.48     1531.10    134.80 o 
  -6  -1   1     1130.00      906.44     75.98 o 
  -5  -1   1     4467.72     4888.83    132.57 o 
  -4  -1   1       12.29       48.44     27.99 o 
  -3  -1   1     2586.45     4387.94    108.27 o 
  -2  -1   1     4007.58     6878.93    171.16 o 
  -1  -1   1      860.92     1302.36     49.04 o 
   0  -1   1     6137.54     6191.23    168.57 o 
   1  -1   1        3.37       32.51     16.51 o 
   2  -1   1     3417.59     5017.28    167.90 o 
   3  -1   1    13931.37    14805.43    287.72 o 
   4  -1   1    12007.64    10756.85    288.85 o 
   5  -1   1      135.76      118.33     29.12 o 
   6  -1   1      833.56      988.28     81.15 o 
   7  -1   1      145.85      130.25     76.70 o 
   8  -1   1       93.66      209.31     74.38 o 
   9  -1   1      926.60      767.76    270.01 o 
  10  -1   1      499.63      631.60    128.24 o 
 -10   0   1      364.74      495.20    114.29 o 
  -9   0   1       57.23      418.41     96.79 o 
  -8   0   1     1019.28      789.11    128.51 o 
  -7   0   1      250.86      317.21     76.19 o 
  -6   0   1     2316.04     2295.85    114.18 o 
  -5   0   1       58.85       78.37     28.86 o 
  -4   0   1       17.50      434.34    135.75 o 
  -3   0   1      169.54      378.37     36.30 o 
  -2   0   1       12.72      115.31     63.78 o 
  -1   0   1     6899.83     4410.30    126.91 o 
   1   0   1    12581.63    15281.35    354.12 o 
   2   0   1    23056.13    26174.88    477.21 o 
   3   0   1      172.99      231.85     29.37 o 
   4   0   1      402.93      425.04     37.82 o 
   5   0   1      187.40      341.15     39.44 o 
   6   0   1      351.67      394.52     78.58 o 
   7   0   1      436.99      608.24     94.65 o 
   8   0   1     1136.12      966.19    123.81 o 
   9   0   1      447.36      543.76    184.28 o 
  10   0   1       11.89      122.40     86.75 o 
 -10   1   1      179.20      165.01    148.64 o 
  -9   1   1      248.83      182.79     82.03 o 
  -8   1   1       55.86       50.17     93.56 o 
  -7   1   1       49.16       69.58     44.87 o 
  -6   1   1       69.96       22.70     37.75 o 
  -5   1   1       93.33       89.84     26.10 o 
  -4   1   1     4581.10     4451.39    112.99 o 
  -3   1   1    14928.11    13268.15    310.10 o 
  -2   1   1    38690.07    46062.61    958.68 o 
  -1   1   1      740.59       41.81     36.30 o 
   0   1   1     7096.72     5304.55    146.52 o 
   1   1   1     5342.15     6415.80    149.97 o 
   2   1   1     1506.98     3360.56     85.80 o 
   3   1   1     2250.11     3474.42     92.54 o 
   4   1   1       17.94       88.46     28.30 o 
   5   1   1     2819.73     2882.09     95.70 o 
   6   1   1     1996.17     2173.93    108.70 o 
   7   1   1     2915.85     3140.00    181.01 o 
   8   1   1      161.31      261.29    100.69 o 
   9   1   1      127.01      339.64    232.62 o 
  10   1   1      741.12      637.72    142.59 o 
 -10   2   1      349.11      316.19    102.97 o 
  -9   2   1      768.75      667.84    112.25 o 
  -8   2   1        9.43       99.61     55.32 o 
  -7   2   1      931.63      829.39     83.90 o 
  -6   2   1     1202.65     1244.05     89.80 o 
  -5   2   1     5951.21     5022.18    200.68 o 
  -4   2   1     4080.05     3705.67    291.24 o 
  -3   2   1     3731.62     4786.68    142.99 o 
  -2   2   1      623.95      674.62     45.45 o 
  -1   2   1     6247.69     7559.01    196.30 o 
   0   2   1      182.93      168.84     29.80 o 
   1   2   1      166.07      989.00    147.92 o 
   2   2   1     1957.65     2808.10    168.50 o 
   3   2   1     1747.25     2445.55     95.09 o 
   4   2   1     3503.81     3738.64    104.27 o 
   5   2   1     2904.99     3128.25    126.90 o 
   6   2   1     1049.16     1402.16    137.16 o 
   7   2   1        0.15       28.81     64.75 o 
   8   2   1      385.78      564.10    113.48 o 
   9   2   1     2126.20     1981.30    183.13 o 
  10   2   1      794.23      594.90    133.43 o 
 -10   3   1       80.98      319.91    144.22 o 
  -9   3   1        0.45      159.76     69.06 o 
  -8   3   1      106.48      395.17     74.07 o 
  -7   3   1        1.52       45.29     50.28 o 
  -6   3   1      207.86      300.04     75.07 o 
  -5   3   1       72.19      158.35     44.77 o 
  -4   3   1     1090.17     1164.91     76.28 o 
  -3   3   1     6131.25     4848.52    142.36 o 
  -2   3   1     4373.89     4363.26    135.33 o 
  -1   3   1     2269.14     1814.52     63.98 o 
   0   3   1       48.52       60.87     23.17 o 
   1   3   1    13438.62    14542.74    287.03 o 
   2   3   1     7075.42     6908.00    204.25 o 
   3   3   1     3040.99     3063.90    115.96 o 
   4   3   1      938.11     1553.06     91.62 o 
   5   3   1       23.16       67.15     50.79 o 
   6   3   1     1154.68     1253.90     99.50 o 
   7   3   1     1863.18     1838.24    124.18 o 
   8   3   1      599.31      808.54    126.27 o 
   9   3   1      133.85      170.12     96.96 o 
  -9   4   1      272.62      345.07     82.99 o 
  -8   4   1     1730.90     1569.82    124.70 o 
  -7   4   1       27.81       65.64     52.62 o 
  -6   4   1       13.64      112.99     48.77 o 
  -5   4   1     1137.10     1309.12     93.77 o 
  -4   4   1     2846.77     2941.12    150.35 o 
  -3   4   1     2680.40     2659.35    100.16 o 
  -2   4   1     4449.52     5313.01    137.12 o 
  -1   4   1     1359.40     2016.74     83.45 o 
   0   4   1     1670.42     1398.77     63.01 o 
   1   4   1     8774.53     9039.64    200.30 o 
   2   4   1     2475.09     2725.92    140.43 o 
   3   4   1       45.25        5.59     31.59 o 
   4   4   1      470.15      611.51     70.29 o 
   5   4   1     2983.06     2960.99    137.58 o 
   6   4   1     3746.05     4171.37    174.56 o 
   7   4   1     1387.29     1423.21    188.45 o 
   8   4   1      218.83      216.56     80.25 o 
   9   4   1      301.16       97.09    108.52 o 
  -9   5   1      224.66      358.03    121.46 o 
  -8   5   1      232.71      171.97     68.11 o 
  -7   5   1      503.71      734.56    115.74 o 
  -6   5   1       43.25        1.90     48.54 o 
  -5   5   1     1310.07     1435.38    102.24 o 
  -4   5   1      317.47      278.76     58.00 o 
  -3   5   1      324.56      421.08     92.74 o 
  -2   5   1     2650.90     2593.85     94.76 o 
  -1   5   1     4234.15     4409.63    127.55 o 
   0   5   1      677.70      646.60     52.29 o 
   1   5   1     2135.86     2137.94     92.34 o 
   2   5   1      356.80      426.58     46.37 o 
   3   5   1       70.26       51.69     41.44 o 
   4   5   1     1168.97     1441.54    103.13 o 
   5   5   1      399.11      516.19     78.51 o 
   6   5   1      646.67      834.30     98.12 o 
   7   5   1       92.25      226.06     76.13 o 
   8   5   1     1011.23      884.31    115.06 o 
  -8   6   1      129.38       87.40     70.89 o 
  -7   6   1      809.23      830.34    100.07 o 
  -6   6   1       36.81       97.02     58.60 o 
  -5   6   1     1579.95     1770.98    117.91 o 
  -4   6   1       13.61      394.84     63.14 o 
  -3   6   1     1828.91     2271.51    116.04 o 
  -2   6   1     7632.63     7743.09    196.72 o 
  -1   6   1     3263.29     3228.85    113.49 o 
   0   6   1       74.96      259.21     50.38 o 
   1   6   1      427.71      453.98     50.27 o 
   2   6   1     2044.90     2002.55    112.96 o 
   3   6   1       73.40      149.29     52.60 o 
   4   6   1      742.08      758.97     88.51 o 
   5   6   1      152.75      124.30     62.26 o 
   6   6   1      788.65      945.51    110.04 o 
   7   6   1     1695.47     1563.02    145.40 o 
   8   6   1     1172.56     1224.24    141.39 o 
  -8   7   1      560.58      562.25    104.53 o 
  -7   7   1      954.78      825.06    158.62 o 
  -6   7   1       28.43      124.82     65.14 o 
  -5   7   1        6.27      -51.29     51.29 o 
  -4   7   1      569.50      620.27     82.06 o 
  -3   7   1       61.47      185.20     58.77 o 
  -2   7   1       90.20      151.54     44.29 o 
  -1   7   1     1959.66     1842.23     96.27 o 
   0   7   1      172.62      172.00     48.87 o 
   1   7   1       37.59        0.96     45.26 o 
   2   7   1     2664.85     2543.02    135.79 o 
   3   7   1      780.79      946.72     98.17 o 
   4   7   1      364.22      394.32     80.58 o 
   5   7   1      349.85      514.84    112.98 o 
   6   7   1      691.73      636.94    140.85 o 
   7   7   1     1111.95      987.11    260.44 o 
  -7   8   1       30.95      -17.04     78.10 o 
  -6   8   1      348.56      392.39     93.49 o 
  -5   8   1      211.10      231.26    115.85 o 
  -4   8   1      797.24      715.48    121.05 o 
  -3   8   1       88.62      140.02     57.14 o 
  -2   8   1      193.37      372.53     90.40 o 
  -1   8   1     1359.63     1091.97    101.63 o 
   0   8   1      982.30     1104.83    130.46 o 
   1   8   1      921.81      920.62    126.69 o 
   2   8   1       78.68       97.55     79.54 o 
   3   8   1      287.71      466.00    149.98 o 
   4   8   1       85.59      177.08     94.44 o 
   5   8   1      744.35      570.54    124.10 o 
   6   8   1      129.91       41.47     92.53 o 
  -5   9   1        6.15       67.92    151.31 o 
  -4   9   1       92.34       87.18     87.19 o 
  -3   9   1       22.55      199.69     92.41 o 
  -2   9   1      141.54      341.18    114.53 o 
  -1   9   1      320.89      314.63    128.01 o 
   0   9   1       92.19       83.07     82.96 o 
   1   9   1      227.51      340.53     99.60 o 
   2   9   1      648.59      524.04    118.28 o 
   3   9   1     1372.60     1308.50    166.71 o 
   4   9   1       89.89       36.43     96.33 o 
  -3  10   1      702.41      563.71    182.55 o 
  -1  10   1        2.19     -106.50    106.50 o 
   0  10   1      335.68      289.88    107.70 o 
   1  10   1      399.77      164.43    127.02 o 
   2  10   1      586.60      634.47    138.17 o 
  -2 -10   2      124.13      -85.87    138.82 o 
  -1 -10   2        6.01       39.56    152.41 o 
   0 -10   2      259.85      301.24    168.47 o 
   3 -10   2      244.81      396.13    180.76 o 
   4 -10   2       20.95      113.44    159.05 o 
  -5  -9   2       27.74       -1.19    132.47 o 
  -4  -9   2      637.74      412.68    123.70 o 
  -3  -9   2      232.57      585.40    118.41 o 
  -2  -9   2      244.87      179.71     91.95 o 
  -1  -9   2     1153.55     1350.67    282.25 o 
   0  -9   2     2557.93     2327.55    497.97 o 
   1  -9   2     2691.36     2380.41    229.65 o 
   2  -9   2        1.39      227.54     82.53 o 
   3  -9   2      628.37      678.02    118.18 o 
   4  -9   2        1.52      168.27    131.09 o 
   5  -9   2       34.39       70.68    107.24 o 
   6  -9   2      354.65      342.87    120.41 o 
  -6  -8   2      536.82      579.60    131.29 o 
  -5  -8   2      665.79      829.91    110.79 o 
  -4  -8   2      350.41      227.41     76.35 o 
  -3  -8   2      145.65      555.86     86.37 o 
  -2  -8   2     1688.43     1773.07    126.98 o 
  -1  -8   2     1742.45     1548.24    114.02 o 
   0  -8   2       34.32      225.47     64.03 o 
   1  -8   2      782.54      802.91     77.49 o 
   2  -8   2      619.91      563.38     75.35 o 
   3  -8   2      509.66      603.08     83.61 o 
   4  -8   2      415.23      462.20    103.94 o 
   5  -8   2      700.27      732.85    230.89 o 
   6  -8   2       77.30      404.71    201.24 o 
   7  -8   2      371.91      394.09    145.37 o 
  -7  -7   2     1334.63     1066.50    126.55 o 
  -6  -7   2      789.10      818.49    111.38 o 
  -5  -7   2        6.68       88.96     64.27 o 
  -4  -7   2      139.34       76.88    122.08 o 
  -3  -7   2     6340.21     6236.27    221.08 o 
  -2  -7   2     2160.39     2103.52    138.19 o 
  -1  -7   2        9.66      266.09     56.29 o 
   0  -7   2       49.65      206.05     49.24 o 
   1  -7   2     3296.17     3335.25    123.87 o 
   2  -7   2     3406.63     3046.83    117.84 o 
   3  -7   2     1676.70     1908.78    116.78 o 
   4  -7   2        7.17      251.39     63.67 o 
   5  -7   2        1.41       17.50     54.66 o 
   6  -7   2     1779.71     1699.47    132.27 o 
   7  -7   2     1683.51     1599.54    175.98 o 
   8  -7   2      111.28      138.53    125.68 o 
  -8  -6   2      283.96      247.37     92.91 o 
  -7  -6   2        5.16      111.10     69.74 o 
  -6  -6   2      268.49      487.13     88.58 o 
  -5  -6   2     3058.39     3238.73    165.84 o 
  -4  -6   2     2059.66     2434.57    138.82 o 
  -3  -6   2     4317.50     4743.76    178.09 o 
  -2  -6   2      350.05      594.62     92.65 o 
  -1  -6   2     1839.20     2091.07     90.61 o 
   0  -6   2     1799.67     1974.91     90.84 o 
   1  -6   2     2425.13     2491.27    151.75 o 
   2  -6   2        0.30       91.20     54.48 o 
   3  -6   2       64.71      254.25     53.92 o 
   4  -6   2     2059.69     2148.00    189.14 o 
   5  -6   2      544.13      808.28     90.93 o 
   6  -6   2      835.67      866.08     97.13 o 
   7  -6   2       54.85      151.08     67.55 o 
   8  -6   2       44.42      193.05     79.02 o 
  -8  -5   2        3.52      -63.80     63.80 o 
  -7  -5   2      635.96      774.61    101.89 o 
  -6  -5   2     1907.30     2350.67    144.47 o 
  -5  -5   2     3028.52     2581.71    142.11 o 
  -4  -5   2      140.94      230.47     60.04 o 
  -3  -5   2      594.68      767.54     97.92 o 
  -2  -5   2    19746.89    20767.36    418.16 o 
  -1  -5   2     2443.17     2573.96     93.64 o 
   0  -5   2     1452.19     1353.31     78.32 o 
   1  -5   2      438.88      783.82    103.92 o 
   2  -5   2     7590.36     7915.09    190.88 o 
   3  -5   2     2755.74     2552.86    172.59 o 
   4  -5   2     5646.32     5736.44    299.70 o 
   5  -5   2      414.00      597.94     75.33 o 
   6  -5   2     1018.48     1231.23    173.72 o 
   7  -5   2      291.00      374.25     74.01 o 
   8  -5   2      627.15      707.20    141.77 o 
   9  -5   2       38.92      147.12     75.51 o 
  -9  -4   2      104.41      132.11    103.77 o 
  -8  -4   2      124.33       66.99     64.78 o 
  -7  -4   2       22.90       26.22     56.78 o 
  -6  -4   2       81.35      161.71     59.01 o 
  -5  -4   2      247.92      542.91     98.95 o 
  -4  -4   2     1879.10     2233.18    116.22 o 
  -3  -4   2      410.78      334.46     53.56 o 
  -2  -4   2    17695.17    22031.18    502.92 o 
  -1  -4   2     3939.07     4407.52    159.59 o 
   0  -4   2       83.64       21.84     57.97 o 
   1  -4   2     2061.66     2639.85     86.69 o 
   2  -4   2     1589.16     1261.16     85.87 o 
   3  -4   2     2292.39     2308.70    117.96 o 
   4  -4   2     1708.56     1528.32     89.95 o 
   5  -4   2       73.52      235.36     53.17 o 
   6  -4   2        2.05       26.96     46.48 o 
   7  -4   2      889.01      937.24     95.76 o 
   8  -4   2      159.06      190.45     85.36 o 
   9  -4   2        0.61      273.33     75.71 o 
  -9  -3   2       25.34       35.04     91.38 o 
  -8  -3   2      602.18      800.81    127.39 o 
  -7  -3   2        0.43       35.06     51.58 o 
  -6  -3   2     1228.39     1520.14    118.93 o 
  -5  -3   2     2792.84     2959.53    129.26 o 
  -4  -3   2     5466.95     6425.64    318.80 o 
  -3  -3   2      481.96      389.13     75.45 o 
  -2  -3   2     2499.31     2604.97    190.69 o 
  -1  -3   2    42237.18    54049.31    975.05 o 
   0  -3   2      520.26      176.59     28.11 o 
   1  -3   2     5366.19     6174.41    140.02 o 
   2  -3   2      128.95      281.06     39.13 o 
   3  -3   2     2220.54     2743.62     80.34 o 
   4  -3   2     2618.34     2358.85    101.57 o 
   5  -3   2     5331.68     5078.78    171.10 o 
   6  -3   2     3187.70     3054.94    135.63 o 
   7  -3   2     4588.90     4873.29    220.72 o 
   8  -3   2      137.61      231.98     64.58 o 
   9  -3   2      175.98      247.99     72.92 o 
  10  -3   2      140.74      241.23     93.77 o 
 -10  -2   2      788.85      817.68    140.06 o 
  -9  -2   2       83.09       87.72     80.42 o 
  -8  -2   2       50.31       67.19     74.23 o 
  -7  -2   2      963.65     1045.50     95.16 o 
  -6  -2   2     1161.43     1320.88     93.76 o 
  -5  -2   2    10451.42    11771.54    308.89 o 
  -4  -2   2        6.84       95.52     37.17 o 
  -3  -2   2     2261.24     2570.32     98.41 o 
  -2  -2   2        1.69       17.47     24.88 o 
  -1  -2   2    54840.25    61981.66   1103.82 o 
   0  -2   2      871.73      336.23     66.24 o 
   1  -2   2     2619.33     3725.70     88.82 o 
   2  -2   2     3895.15     5112.76    114.76 o 
   3  -2   2    12549.43    10335.55    211.26 o 
   4  -2   2    22723.11    22372.81    510.04 o 
   5  -2   2     5742.16     5774.10    182.61 o 
   6  -2   2       26.74      236.62     66.62 o 
   7  -2   2      310.74      383.25     64.32 o 
   8  -2   2     1270.78     1321.02    106.14 o 
   9  -2   2      248.54      419.74    105.85 o 
  10  -2   2      121.80      207.35     92.91 o 
 -10  -1   2      157.19      213.40     96.88 o 
  -9  -1   2       82.21      289.30    116.11 o 
  -8  -1   2      295.39      194.76     80.20 o 
  -7  -1   2     3195.42     2973.30    181.54 o 
  -6  -1   2      143.47      294.28     55.17 o 
  -5  -1   2      249.87      338.71    103.03 o 
  -4  -1   2     1705.27     1680.28     66.93 o 
  -3  -1   2     3334.99     1706.29    161.36 o 
  -2  -1   2      566.92      858.42     50.07 o 
  -1  -1   2     3584.40     6167.58    152.75 o 
   0  -1   2        0.08       89.59     38.32 o 
   1  -1   2      224.83      245.72     25.40 o 
   2  -1   2    38947.95    45433.70    812.51 o 
   3  -1   2    33001.44    30664.83    564.65 o 
   5  -1   2      247.60      290.21     45.23 o 
   6  -1   2     1913.97     1850.40    102.47 o 
   7  -1   2      940.55      830.38     81.16 o 
   8  -1   2     3796.45     3153.45    189.67 o 
   9  -1   2      187.22      329.53     92.26 o 
  10  -1   2        0.42       -5.49     79.33 o 
 -10   0   2      573.46      570.45    123.75 o 
  -9   0   2     1826.10     1736.85    162.21 o 
  -8   0   2      103.86       62.58     65.65 o 
  -7   0   2      591.25      844.54    105.45 o 
  -6   0   2      344.79      543.61     62.21 o 
  -5   0   2     1473.22     1273.15     62.54 o 
  -4   0   2    10296.38    11268.87    236.62 o 
  -3   0   2      334.32      585.79     35.75 o 
  -2   0   2     1338.82     1338.54    145.00 o 
  -1   0   2     3204.22     5448.84    125.12 o 
   1   0   2     6349.10     6459.32    146.77 o 
   2   0   2     2556.48     3194.82     79.86 o 
   3   0   2      255.47      286.39     29.70 o 
   4   0   2     1372.31     1416.45     60.93 o 
   5   0   2     4000.66     3882.79    112.83 o 
   6   0   2     1079.01      931.68     76.05 o 
   7   0   2      715.98      685.56    103.97 o 
   8   0   2       54.52       79.00     66.42 o 
   9   0   2      559.56      506.91    109.68 o 
  10   0   2      883.87      846.56    139.88 o 
 -10   1   2      464.96      233.73    122.66 o 
  -9   1   2      438.90      323.06    208.53 o 
  -8   1   2        7.83       56.76     64.95 o 
  -7   1   2       16.50      128.64     45.61 o 
  -6   1   2      268.83      319.19     52.95 o 
  -5   1   2      893.75      891.34     50.95 o 
  -4   1   2     1269.29     1589.00    146.17 o 
  -3   1   2     2025.51     2507.28    237.06 o 
  -2   1   2     4340.77     2212.16    136.50 o 
  -1   1   2    15898.62    23025.62    484.13 o 
   0   1   2     8491.39     8215.67    182.91 o 
   1   1   2    10011.07     9512.71    212.05 o 
   2   1   2       92.91       64.43     21.90 o 
   3   1   2     1301.11     1178.96     50.88 o 
   4   1   2     4758.16     4185.90    113.68 o 
   5   1   2     1768.41     1805.51     76.86 o 
   6   1   2        6.92      120.55     42.98 o 
   7   1   2      755.68      715.31    103.04 o 
   8   1   2     2210.50     2208.32    170.64 o 
   9   1   2     2572.59     2280.33    186.94 o 
  10   1   2      266.39      307.39    107.48 o 
 -10   2   2        2.25      126.43    120.28 o 
  -9   2   2      139.72      195.33    148.09 o 
  -8   2   2     1373.42     1331.22    105.54 o 
  -7   2   2      762.29      847.69     84.91 o 
  -6   2   2     2734.03     2776.98    124.68 o 
  -5   2   2      180.70      383.97    103.48 o 
  -4   2   2     3417.35     3245.35    130.04 o 
  -3   2   2     6927.57     6045.91    169.85 o 
  -2   2   2       31.50        5.04     23.27 o 
  -1   2   2      293.99      279.00     38.03 o 
   0   2   2     6301.42     7636.37    155.38 o 
   1   2   2     7222.39     4374.11    155.65 o 
   2   2   2      726.45      549.75     47.59 o 
   3   2   2     4084.54     4930.28    120.88 o 
   4   2   2      929.38      862.37     49.30 o 
   5   2   2      272.91      375.32     54.55 o 
   6   2   2     2109.17     2110.68    122.00 o 
   7   2   2     1222.97     1156.52     99.27 o 
   8   2   2      659.75      637.26    112.92 o 
   9   2   2      192.97      460.94    112.52 o 
 -10   3   2      398.90      702.41    175.21 o 
  -9   3   2      894.25      891.44    102.42 o 
  -8   3   2     1933.09     1898.23    126.44 o 
  -7   3   2      147.19       98.69     53.93 o 
  -6   3   2       32.36      297.88     54.96 o 
  -5   3   2       45.94       81.98     40.92 o 
  -4   3   2     1710.97     1876.19     94.00 o 
  -3   3   2     2491.77     2636.54    101.53 o 
  -2   3   2      806.27      978.35     48.12 o 
  -1   3   2     1768.83     2002.66     65.79 o 
   0   3   2     1467.99     1375.22     53.13 o 
   1   3   2    11135.70    11736.80    238.99 o 
   2   3   2       84.55       23.98     31.97 o 
   3   3   2      608.48      607.41     61.47 o 
   4   3   2       20.01       17.64     33.78 o 
   5   3   2     1349.34     1572.46     99.33 o 
   6   3   2      424.89      364.88    120.76 o 
   7   3   2      249.33      234.95     64.73 o 
   8   3   2      171.80      192.36     88.85 o 
   9   3   2     1271.86     1197.69    158.90 o 
  -9   4   2        0.44       54.39     62.88 o 
  -8   4   2       88.88      213.17    124.99 o 
  -7   4   2      554.13      474.94     85.29 o 
  -6   4   2      479.85      554.60     75.07 o 
  -5   4   2     2014.79     2048.15    113.35 o 
  -4   4   2      299.29      374.13     56.73 o 
  -3   4   2     2832.81     3346.23    102.14 o 
  -2   4   2      535.15      486.50     79.47 o 
  -1   4   2    10884.05    11277.63    240.24 o 
   0   4   2     4363.93     4842.96    124.89 o 
   1   4   2      831.00     1047.19     56.31 o 
   2   4   2     2398.21     2092.74     80.62 o 
   3   4   2       33.90      146.84     39.78 o 
   4   4   2     1718.26     1760.65    114.06 o 
   5   4   2     1085.52     1339.16    119.88 o 
   6   4   2        0.16       34.03     53.15 o 
   7   4   2      201.69      266.50     85.70 o 
   8   4   2      536.65      570.29     97.12 o 
   9   4   2      673.51      543.21    127.00 o 
  -9   5   2      167.16      218.42     79.40 o 
  -8   5   2      552.21      803.26    101.12 o 
  -7   5   2     1860.03     1728.62    175.75 o 
  -6   5   2        1.44       56.28     62.60 o 
  -5   5   2      531.62      526.08     72.29 o 
  -4   5   2        6.89       -1.94     40.70 o 
  -3   5   2     2261.87     2462.04     92.23 o 
  -2   5   2     1254.95     1160.53     75.93 o 
  -1   5   2     2666.80     2779.99     96.41 o 
   0   5   2       49.34      130.67     33.55 o 
   1   5   2        5.64       53.74     43.45 o 
   2   5   2     2812.23     2870.44     98.18 o 
   3   5   2     1399.46     1265.15     90.32 o 
   4   5   2     2026.84     1923.62    115.39 o 
   5   5   2     2061.39     1784.07    121.79 o 
   6   5   2       54.15      166.34     63.03 o 
   7   5   2      725.74      768.79    108.02 o 
   8   5   2     1439.40     1411.67    138.66 o 
  -8   6   2       31.36       21.42     67.17 o 
  -7   6   2      315.54      287.33     74.12 o 
  -6   6   2       37.23       36.86     56.68 o 
  -5   6   2       12.00      284.89     63.32 o 
  -4   6   2     3723.00     3220.29    187.94 o 
  -3   6   2     1329.36     1506.10     99.77 o 
  -2   6   2      157.29      367.02     77.34 o 
  -1   6   2       28.05       85.37     42.58 o 
   0   6   2     4597.44     4997.72    182.15 o 
   1   6   2     1680.48     1549.57     80.64 o 
   2   6   2      455.38      507.29     74.53 o 
   3   6   2       10.74        0.86     46.45 o 
   4   6   2      137.45      245.10     61.39 o 
   5   6   2      369.89      274.99     72.53 o 
   6   6   2     2065.02     1910.39    140.63 o 
   7   6   2      383.91      413.98     94.81 o 
   8   6   2       31.37       39.97     93.69 o 
  -8   7   2       23.33       31.70     76.88 o 
  -7   7   2       63.09      288.08     79.78 o 
  -6   7   2      606.12      609.60     90.97 o 
  -5   7   2      177.49      226.70     69.75 o 
  -4   7   2     1958.17     1879.21    123.00 o 
  -3   7   2      141.66      327.74     63.55 o 
  -2   7   2     1183.11     1209.43     81.27 o 
  -1   7   2      253.75      219.03     51.14 o 
   0   7   2      250.22      195.40     49.09 o 
   1   7   2       59.40       17.84     49.92 o 
   2   7   2       61.09        2.98     58.34 o 
   3   7   2      967.26      923.54    126.18 o 
   4   7   2     1277.45     1190.39    142.22 o 
   5   7   2     1624.67     1547.42    164.95 o 
   6   7   2      262.28      284.38    102.14 o 
   7   7   2      112.44      202.79    104.42 o 
  -7   8   2      361.47      226.96    226.18 o 
  -6   8   2      407.20      517.17    128.21 o 
  -5   8   2       78.87      155.65    127.22 o 
  -4   8   2       93.86      225.45    118.10 o 
  -3   8   2     1114.11     1011.96    129.93 o 
  -2   8   2       31.39      131.37     75.46 o 
  -1   8   2      100.95      122.92     60.06 o 
   0   8   2      406.99      448.55    176.10 o 
   1   8   2      454.83      496.92    106.11 o 
   2   8   2     1358.46     1349.88    176.75 o 
   3   8   2      840.10      889.09    133.91 o 
   4   8   2       96.20       65.56    148.34 o 
   5   8   2      101.45       47.94     88.29 o 
   6   8   2      270.46      190.19    105.27 o 
  -5   9   2      222.92      292.37    113.25 o 
  -4   9   2       58.56      130.32     90.37 o 
  -3   9   2     1267.77     1060.50    141.53 o 
  -2   9   2      191.76      304.89     94.13 o 
  -1   9   2      160.80      212.30    130.89 o 
   0   9   2      401.22      394.59    108.03 o 
   1   9   2      192.97      126.52     89.29 o 
   2   9   2      173.27       87.79     86.91 o 
   3   9   2       17.92       32.06     93.42 o 
   4   9   2      446.08      367.15    126.20 o 
  -3  10   2        5.31      -19.24    137.23 o 
  -2  10   2      551.06      488.55    166.29 o 
  -1  10   2      306.35      659.30    176.90 o 
   0  10   2      296.64      301.73    121.62 o 
   1  10   2      230.31      228.87    106.89 o 
   2  10   2       39.87      162.59    172.09 o 
  -2 -10   3       27.55      -50.07    145.07 o 
  -1 -10   3      461.48      466.44    190.68 o 
   0 -10   3      901.31      943.48    217.25 o 
   3 -10   3      489.94      325.04    178.48 o 
   4 -10   3      410.02       90.43    155.97 o 
  -5  -9   3       46.20       90.78     99.66 o 
  -4  -9   3       22.53      220.03    105.96 o 
  -3  -9   3      354.82      307.45    107.76 o 
  -2  -9   3      394.37      268.86    162.17 o 
  -1  -9   3      132.58      235.97    183.11 o 
   0  -9   3       31.27      428.14    104.66 o 
   1  -9   3      494.39     1102.02    135.90 o 
   2  -9   3     2266.30     1596.12    148.94 o 
   3  -9   3      659.76      816.24    124.74 o 
   4  -9   3       73.14      157.40    104.81 o 
   5  -9   3      124.73      128.16    101.56 o 
   6  -9   3        3.59       82.60    133.47 o 
  -6  -8   3       23.35       72.46     82.73 o 
  -5  -8   3      200.16      200.65     79.51 o 
  -4  -8   3     3711.13     3389.61    180.05 o 
  -3  -8   3     6806.14     6895.42    396.36 o 
  -2  -8   3     3443.80     3668.19    170.37 o 
  -1  -8   3      272.75      457.73     93.28 o 
   0  -8   3     1043.20     1280.62    130.48 o 
   1  -8   3     2391.70     2525.01    118.74 o 
   2  -8   3      194.16      275.31     78.87 o 
   3  -8   3        4.63      138.47     77.01 o 
   4  -8   3       55.33      -22.01     75.11 o 
   5  -8   3      101.89      159.45     98.96 o 
   6  -8   3      739.40     1091.49    153.81 o 
   7  -8   3      497.44      598.58    134.10 o 
  -7  -7   3       64.95      244.39    127.66 o 
  -6  -7   3      582.46      777.44    108.18 o 
  -5  -7   3     1239.08      833.96    148.21 o 
  -4  -7   3     2800.56     2425.22    147.77 o 
  -3  -7   3     1101.25     1273.89    111.37 o 
  -2  -7   3       31.39      174.64     58.40 o 
  -1  -7   3     1114.72     1106.49     92.13 o 
   0  -7   3       73.78      103.99     41.54 o 
   1  -7   3      842.76     1081.17     78.79 o 
   2  -7   3       84.58      459.13     63.46 o 
   3  -7   3      793.46      929.41     89.58 o 
   4  -7   3      514.61      426.72    104.55 o 
   5  -7   3     1321.19      984.18    102.05 o 
   6  -7   3      809.24     1302.36    206.89 o 
   7  -7   3       64.73      332.56    220.43 o 
   8  -7   3      309.72      499.73    129.21 o 
  -8  -6   3       92.09      116.39     88.67 o 
  -7  -6   3     1284.73     1288.90    131.46 o 
  -6  -6   3      746.13      689.82    108.28 o 
  -5  -6   3      934.24      914.18    100.12 o 
  -4  -6   3       68.33       96.51     53.39 o 
  -3  -6   3     2323.19     2732.29    135.76 o 
  -2  -6   3     4139.42     5153.39    180.34 o 
  -1  -6   3     4738.92     5127.98    147.93 o 
   0  -6   3     1170.51     1401.60     78.22 o 
   1  -6   3      415.31      635.75     64.08 o 
   2  -6   3     1890.61     2079.19     80.12 o 
   3  -6   3      686.57      675.64    126.08 o 
   4  -6   3      963.25     1373.89     98.99 o 
   5  -6   3      955.39     1089.00    103.78 o 
   6  -6   3       68.44      195.26     81.62 o 
   7  -6   3      498.52      707.38     98.59 o 
   8  -6   3      803.60     1127.29    272.19 o 
  -8  -5   3      683.81      671.74    108.56 o 
  -7  -5   3     1154.60     1162.95    119.39 o 
  -6  -5   3      373.13      458.58     81.32 o 
  -5  -5   3        1.17        3.86     51.27 o 
  -4  -5   3     2604.76     2809.63    136.07 o 
  -3  -5   3     2650.36     2587.19    119.97 o 
  -2  -5   3     2819.25     3940.22    515.51 o 
  -1  -5   3     1594.22     1832.41     79.88 o 
   0  -5   3     4957.50     5703.85    150.92 o 
   1  -5   3      572.52      676.21     67.83 o 
   2  -5   3     6934.81     7355.80    179.88 o 
   3  -5   3       85.89      277.10     53.53 o 
   4  -5   3      661.84     1242.22     87.64 o 
   5  -5   3      418.81      454.80     69.56 o 
   6  -5   3     1301.39     1539.09    110.72 o 
   7  -5   3      699.07      658.35     87.50 o 
   8  -5   3      249.95      411.61     81.09 o 
   9  -5   3      128.10      142.82     77.07 o 
  -9  -4   3      144.89       95.23    100.98 o 
  -8  -4   3      156.09      213.15     77.86 o 
  -7  -4   3        6.91       74.97     59.46 o 
  -6  -4   3     1373.60     1523.01    114.73 o 
  -5  -4   3      129.45      156.40     56.24 o 
  -4  -4   3     1433.62     1804.18    106.51 o 
  -3  -4   3      185.87      261.49     48.48 o 
  -2  -4   3     2874.05     3244.35    160.95 o 
  -1  -4   3     1326.10     1878.27    137.50 o 
   0  -4   3     3429.99     3961.30    111.06 o 
   1  -4   3      849.96      922.41     95.95 o 
   2  -4   3     1862.86     1881.32     71.05 o 
   3  -4   3      497.97      910.61    143.06 o 
   4  -4   3      496.01      565.52     62.21 o 
   5  -4   3     1637.21     1823.86    106.22 o 
   6  -4   3      226.21      198.56     57.48 o 
   7  -4   3        0.19      161.56     58.61 o 
   8  -4   3      931.11      818.91     97.81 o 
   9  -4   3     1872.44     1663.54    175.31 o 
  -9  -3   3      160.18      205.42     97.96 o 
  -8  -3   3      122.15      224.60    184.58 o 
  -7  -3   3     1091.74     1047.07     98.77 o 
  -6  -3   3     1985.08     2063.94    121.22 o 
  -5  -3   3      867.57     1293.95     93.18 o 
  -4  -3   3      216.68      422.10     58.15 o 
  -3  -3   3     1883.43     3170.71    136.76 o 
  -2  -3   3    12646.53    12800.60    307.59 o 
  -1  -3   3     8921.56    11512.00    235.71 o 
   0  -3   3     1759.36     2688.54     78.47 o 
   1  -3   3        1.57       60.91     37.80 o 
   2  -3   3        8.68       76.46     24.26 o 
   3  -3   3      849.93      771.77     51.68 o 
   4  -3   3      254.00      249.94     27.76 o 
   5  -3   3       13.57      305.11     95.69 o 
   6  -3   3     1709.18     1959.78    112.87 o 
   7  -3   3     4187.46     4477.48    177.46 o 
   8  -3   3     3442.72     3358.32    162.59 o 
   9  -3   3      440.20      374.38    119.72 o 
  10  -3   3       15.70       74.58     88.88 o 
 -10  -2   3      115.33       83.20     98.14 o 
  -9  -2   3      464.78      446.05    112.41 o 
  -8  -2   3      640.60      839.45    151.91 o 
  -7  -2   3     2580.77     2397.63    132.01 o 
  -6  -2   3      610.89      780.53    104.29 o 
  -5  -2   3       29.46      205.65     96.28 o 
  -4  -2   3      829.98      801.15     65.96 o 
  -3  -2   3      980.73     1291.52     72.61 o 
  -2  -2   3      454.28      693.15     49.80 o 
  -1  -2   3    17970.86    16243.12    471.80 o 
   0  -2   3     2350.29     3585.28     85.28 o 
   1  -2   3     1917.19     1365.43     46.40 o 
   2  -2   3      263.89      439.74     28.58 o 
   3  -2   3    12000.25    11464.79    232.64 o 
   5  -2   3     2859.33     3841.82    179.18 o 
   6  -2   3     5053.04     4356.33    161.73 o 
   7  -2   3     1443.39     1478.62    112.41 o 
   8  -2   3      303.16      445.92     79.79 o 
   9  -2   3       51.89      -65.40     65.40 o 
  10  -2   3      199.93      103.13     91.21 o 
 -10  -1   3      585.06      566.11    161.08 o 
  -9  -1   3      493.59      397.38    101.98 o 
  -8  -1   3      387.61      361.20     91.41 o 
  -7  -1   3      508.15      743.41    285.28 o 
  -6  -1   3     2544.08     2696.28    122.93 o 
  -5  -1   3     2767.67     2895.56    115.84 o 
  -4  -1   3     5326.60     6054.58    173.51 o 
  -3  -1   3       34.93       30.12     20.82 o 
  -2  -1   3      986.39      939.87     40.48 o 
  -1  -1   3     7604.24     6897.08    160.88 o 
   0  -1   3    29880.29    31973.87    661.41 o 
   1  -1   3     8694.70     7342.77    169.06 o 
   2  -1   3    40438.89    45057.00    807.10 o 
   4  -1   3     5722.69     5619.15    136.43 o 
   5  -1   3     2670.42     2489.33     85.48 o 
   6  -1   3      216.25      399.73     58.59 o 
   7  -1   3      264.76      440.13     78.24 o 
   8  -1   3     1829.69     2293.27    239.07 o 
   9  -1   3     1084.74     1029.17    135.57 o 
  10  -1   3      684.87      748.49    132.65 o 
 -10   0   3      748.20      780.17    159.40 o 
  -9   0   3       16.82      100.06    156.77 o 
  -8   0   3       86.71      209.76     72.48 o 
  -7   0   3     1645.75     1592.07    131.53 o 
  -6   0   3     3090.72     2741.66    117.07 o 
  -5   0   3      323.85      359.80     56.92 o 
  -4   0   3      304.93      720.11    183.64 o 
  -3   0   3      639.36      874.53     42.26 o 
  -2   0   3     1770.18     1366.07     59.37 o 
  -1   0   3      551.84     1155.96     35.18 o 
   0   0   3      116.11       29.24     14.13 o 
   1   0   3     1701.82     3133.43     70.83 o 
   2   0   3      575.82      248.21     25.89 o 
   3   0   3      320.13      448.73     34.78 o 
   4   0   3     2284.83     2488.79     82.03 o 
   5   0   3       68.90      168.26     33.63 o 
   6   0   3      119.17      131.97     36.05 o 
   7   0   3      220.12      169.65     83.24 o 
   8   0   3     1996.90     1976.63    165.10 o 
   9   0   3     1353.16     1336.71    153.12 o 
  10   0   3       76.65      101.04     93.98 o 
 -10   1   3       65.92      100.01    124.74 o 
  -9   1   3      604.06      579.72    132.72 o 
  -8   1   3      150.62      164.47     75.95 o 
  -7   1   3     1223.98      937.09    220.34 o 
  -6   1   3      302.85      203.24     48.17 o 
  -5   1   3     1352.34     1401.28     86.42 o 
  -4   1   3     7593.26     6835.70    227.18 o 
  -3   1   3     5159.68     4881.99    173.88 o 
  -2   1   3     1769.32      736.40     44.80 o 
  -1   1   3     1427.40     2894.23    148.42 o 
   0   1   3     7301.72     5904.09    139.48 o 
   1   1   3     1080.73      972.90     37.80 o 
   2   1   3     2101.55     3027.83     78.79 o 
   3   1   3     1515.96     1298.61     53.88 o 
   4   1   3     1406.92     1405.12     63.45 o 
   5   1   3      955.12     1026.29     59.63 o 
   6   1   3     3080.42     3008.67    129.50 o 
   7   1   3      746.83      599.25    101.64 o 
   8   1   3       95.92      232.97    203.62 o 
   9   1   3      301.18      470.69    110.07 o 
  10   1   3      682.98      754.22    136.17 o 
 -10   2   3       93.10       20.38     80.46 o 
  -9   2   3      793.44      638.63    113.08 o 
  -8   2   3      131.96       90.34     52.78 o 
  -7   2   3        0.03      -20.68     41.19 o 
  -6   2   3     2645.91     2345.29    114.88 o 
  -5   2   3     2581.73     2452.07    174.21 o 
  -4   2   3     4019.95     3768.14    131.41 o 
  -3   2   3        1.06      -16.35     47.65 o 
  -2   2   3      770.18     1023.89     42.54 o 
  -1   2   3       48.68       86.44     25.75 o 
   0   2   3     3911.54     4296.80     97.93 o 
   1   2   3      139.78       14.45     17.78 o 
   2   2   3      140.01      219.77     35.93 o 
   3   2   3      768.36      524.02     38.72 o 
   4   2   3     1516.38     1661.06     68.42 o 
   5   2   3     7293.47     7205.20    215.15 o 
   6   2   3     1671.22     2180.20    118.29 o 
   7   2   3       44.36       26.64     48.72 o 
   8   2   3      107.20      108.92     81.85 o 
   9   2   3     1679.92     1555.73    266.04 o 
 -10   3   3      458.34      418.04    111.48 o 
  -9   3   3       27.94       61.35     63.76 o 
  -8   3   3      614.66      625.05     85.48 o 
  -7   3   3       75.74      170.97     55.89 o 
  -6   3   3     3575.16     3342.23    141.14 o 
  -5   3   3      366.88      399.24     58.66 o 
  -4   3   3      374.19      444.59     54.40 o 
  -3   3   3     5897.71     5576.72    157.69 o 
  -2   3   3     1905.21     1734.31     63.95 o 
  -1   3   3     1176.25     1215.87     50.76 o 
   0   3   3      434.39      672.58     38.60 o 
   1   3   3     1017.93      971.25     47.76 o 
   2   3   3     1540.89     2026.85     69.64 o 
   3   3   3     5906.78     6130.41    148.19 o 
   4   3   3     4084.93     4214.40    148.17 o 
   5   3   3     2145.01     2466.37    121.56 o 
   6   3   3      219.49      240.29     65.05 o 
   7   3   3      241.68      173.14     62.87 o 
   8   3   3      339.12      317.46    174.52 o 
   9   3   3      421.81      309.36    109.54 o 
  -9   4   3      224.16      278.10     78.18 o 
  -8   4   3      681.45      765.09    117.58 o 
  -7   4   3        3.99        6.52     48.04 o 
  -6   4   3      182.98      230.03     56.79 o 
  -5   4   3      574.47      658.23     73.23 o 
  -4   4   3      695.81      503.43     62.43 o 
  -3   4   3     3721.78     4016.99    147.96 o 
  -2   4   3      714.19      499.75     42.37 o 
  -1   4   3      658.63     1000.47    103.43 o 
   0   4   3       10.06       15.87     24.54 o 
   1   4   3     7733.48     7567.58    175.33 o 
   2   4   3     1774.39     1667.66     92.75 o 
   3   4   3      851.68      966.33     74.85 o 
   4   4   3       20.58       44.52     38.81 o 
   5   4   3     2474.11     2420.31    130.19 o 
   6   4   3     3467.86     3515.39    159.00 o 
   7   4   3      784.06      777.72     97.05 o 
   8   4   3      398.19      279.12     91.71 o 
   9   4   3        5.53       34.39    101.79 o 
  -9   5   3      735.91      622.48    142.56 o 
  -8   5   3      149.04      232.11     73.46 o 
  -7   5   3        6.38      114.94     57.72 o 
  -6   5   3      251.22      323.31     66.84 o 
  -5   5   3     1017.71     1153.28     93.68 o 
  -4   5   3      505.49      610.31    104.03 o 
  -3   5   3     2400.62     2167.46    142.15 o 
  -2   5   3      215.83      173.37     36.24 o 
  -1   5   3      119.98       77.68     32.28 o 
   0   5   3     1464.02     1635.21     82.60 o 
   1   5   3     1182.89     1324.20     67.63 o 
   2   5   3       98.04      100.69     33.37 o 
   3   5   3      774.74      650.19     70.91 o 
   4   5   3     1351.30     1509.72    105.49 o 
   5   5   3     1055.91     1303.28    109.29 o 
   6   5   3     2782.71     2656.01    153.12 o 
   7   5   3     1288.91     1383.69    128.64 o 
   8   5   3       23.89       16.17     76.62 o 
  -8   6   3      282.40      254.28     80.90 o 
  -7   6   3      268.49      527.06     86.79 o 
  -6   6   3      223.52       78.17     60.59 o 
  -5   6   3      858.35      751.95     88.04 o 
  -4   6   3       29.06       60.17     60.95 o 
  -3   6   3      117.75       25.03     46.64 o 
  -2   6   3     2454.89     2528.17    106.83 o 
  -1   6   3      919.52     1089.66     70.96 o 
   0   6   3     2032.31     2516.62    115.23 o 
   1   6   3        8.17       21.59     43.42 o 
   2   6   3      422.49      317.19     58.54 o 
   3   6   3        5.07        8.38     46.38 o 
   4   6   3      185.79      136.82     85.33 o 
   5   6   3      489.71      538.07     88.09 o 
   6   6   3       81.87       36.49     72.97 o 
   7   6   3      908.54      900.88    141.71 o 
  -8   7   3      324.64      132.18     85.17 o 
  -7   7   3      520.81      811.04    158.56 o 
  -6   7   3      171.13      103.82     63.93 o 
  -5   7   3       35.03      120.97     64.37 o 
  -4   7   3      650.29      979.71     95.82 o 
  -3   7   3     2227.53     2275.09    126.47 o 
  -2   7   3     2944.65     2713.22    128.19 o 
  -1   7   3       85.55       98.35     57.26 o 
   0   7   3       14.96       23.41     49.44 o 
   1   7   3       28.00      -36.91     55.74 o 
   2   7   3      188.81      187.96     76.93 o 
   3   7   3      235.35      257.72     85.75 o 
   4   7   3       41.79      212.64     82.60 o 
   5   7   3      451.02      530.29    157.16 o 
   6   7   3      942.91      808.27    136.09 o 
   7   7   3     1379.19     1339.43    178.18 o 
  -7   8   3        9.81       45.74    100.87 o 
  -6   8   3      112.32      106.48     98.12 o 
  -5   8   3      219.27      348.46    107.93 o 
  -4   8   3      543.07      598.98    114.31 o 
  -3   8   3      176.44       46.33     71.97 o 
  -2   8   3      766.37      748.74    115.82 o 
  -1   8   3      213.57      201.34     66.72 o 
   0   8   3      390.61      667.92    114.02 o 
   1   8   3     1709.07     1726.82    158.43 o 
   2   8   3      536.60      505.90    110.62 o 
   3   8   3       27.48       20.02     75.18 o 
   4   8   3      184.61      325.53    102.42 o 
   5   8   3      372.73      468.67    120.70 o 
  -5   9   3        7.84      -55.00     77.34 o 
  -4   9   3       63.41      140.60    139.61 o 
  -3   9   3        8.09      -25.95     79.82 o 
  -2   9   3      637.99      673.92    119.66 o 
  -1   9   3     1136.99     1303.62    209.72 o 
   0   9   3      549.46      309.39     99.64 o 
   1   9   3       46.25       32.02     86.77 o 
   2   9   3       67.66      -77.74     77.74 o 
   3   9   3      384.45      475.30    125.59 o 
   4   9   3      234.55      290.60    113.26 o 
  -3  10   3      434.78      267.59    108.18 o 
  -2  10   3      269.74      345.47    154.69 o 
  -1  10   3        0.76       97.87    124.24 o 
   0  10   3        6.60        5.82     91.68 o 
   1  10   3      168.29      107.92     98.33 o 
   2  10   3      489.75      350.81    400.70 o 
  -3 -10   4      500.60      757.17    220.33 o 
  -2 -10   4      683.47      612.60    206.45 o 
  -1 -10   4      979.38      961.63    237.38 o 
   0 -10   4        0.15      -95.19    115.52 o 
   3 -10   4      443.32      516.81    188.60 o 
   4 -10   4      116.61      219.89    205.75 o 
  -5  -9   4       34.90       35.91    101.33 o 
  -4  -9   4     2757.94     2727.12    219.65 o 
  -3  -9   4     1141.73     1146.06    209.67 o 
  -2  -9   4       18.42      -23.23     86.22 o 
  -1  -9   4      114.35       11.51     79.05 o 
   0  -9   4     1830.75     1539.60    159.98 o 
   1  -9   4     2655.06     2876.66    273.68 o 
   2  -9   4     1392.33     1578.70    268.77 o 
   3  -9   4      175.74      384.74    101.49 o 
   4  -9   4       10.01      135.90     95.28 o 
   5  -9   4      268.05      286.87    113.78 o 
  -6  -8   4      838.39      697.09    197.77 o 
  -5  -8   4      230.16      248.01     86.94 o 
  -4  -8   4      181.43      250.84     93.68 o 
  -3  -8   4     1295.45     1925.35    136.19 o 
  -2  -8   4     1325.55     1738.13    187.70 o 
  -1  -8   4     4534.01     4615.05    209.54 o 
   0  -8   4     4498.87     3893.21    263.21 o 
   1  -8   4      600.26      890.19     94.97 o 
   2  -8   4       29.66      105.33     68.85 o 
   3  -8   4      915.73      853.51    122.94 o 
   4  -8   4      488.12      182.56    172.83 o 
   5  -8   4     1298.06     1128.57    167.82 o 
   6  -8   4        0.56       26.83     90.78 o 
   7  -8   4      342.46      433.42    127.63 o 
  -7  -7   4     1495.42     1337.30    148.40 o 
  -6  -7   4      502.73      486.66    108.75 o 
  -5  -7   4        0.15       -4.46     63.66 o 
  -4  -7   4       28.25       37.12     85.50 o 
  -3  -7   4     8624.42     8678.01    273.94 o 
  -2  -7   4     2027.57     1961.19    121.87 o 
  -1  -7   4     1566.76     1718.04    110.19 o 
   0  -7   4       23.85       19.00     39.56 o 
   1  -7   4     1414.60     1443.98    154.43 o 
   2  -7   4     1431.97     1445.17     88.05 o 
   3  -7   4     2381.41     2227.08    155.02 o 
   4  -7   4      263.86      327.84    116.31 o 
   5  -7   4      202.57      334.08    199.36 o 
   6  -7   4      351.85      666.58    193.90 o 
   7  -7   4     1038.17     1042.79    180.47 o 
   8  -7   4      438.82      573.36    134.87 o 
  -8  -6   4      621.12      732.25    143.04 o 
  -7  -6   4      367.29      301.26     87.05 o 
  -6  -6   4      187.82      169.20     71.59 o 
  -5  -6   4        4.02       13.41     52.47 o 
  -4  -6   4      372.20      366.23     68.87 o 
  -3  -6   4      561.91      570.23     76.05 o 
  -2  -6   4      389.71      758.93     94.85 o 
  -1  -6   4       37.79      140.17     60.13 o 
   0  -6   4     1432.54     1469.04     79.94 o 
   1  -6   4     2667.33     2661.18    121.64 o 
   2  -6   4     4228.10     4175.51    136.83 o 
   3  -6   4     1471.31     1454.69     95.48 o 
   4  -6   4       12.91      144.16     50.87 o 
   5  -6   4      679.68      855.09     93.92 o 
   6  -6   4     2712.97     2740.57    150.16 o 
   7  -6   4      426.70      658.84    165.35 o 
   8  -6   4       39.29      167.96    157.07 o 
  -8  -5   4       44.30       12.66     69.08 o 
  -7  -5   4        7.91       52.95     79.79 o 
  -6  -5   4      617.30      780.41     95.40 o 
  -5  -5   4      240.80      396.67     70.88 o 
  -4  -5   4      155.51      190.30     63.03 o 
  -3  -5   4       95.30      219.25     86.47 o 
  -2  -5   4    12348.72    14569.19    309.89 o 
  -1  -5   4     1735.50     1671.84     75.36 o 
   0  -5   4     7190.24     8273.78    196.92 o 
   1  -5   4        0.38      185.63     56.36 o 
   3  -5   4     1989.73     2254.26     92.27 o 
   4  -5   4     1517.45     1530.01     96.12 o 
   5  -5   4      894.10      930.68     86.53 o 
   6  -5   4     1108.79     1053.12     96.84 o 
   7  -5   4      312.67      560.98     92.94 o 
   8  -5   4      167.84      154.31     71.39 o 
   9  -5   4      288.80      232.55    104.50 o 
  -9  -4   4      224.62      145.63    106.43 o 
  -8  -4   4      255.99      228.90     78.83 o 
  -7  -4   4      955.45     1207.45    115.60 o 
  -6  -4   4     2967.82     3199.92    152.42 o 
  -5  -4   4      304.59      398.90     65.15 o 
  -4  -4   4       36.94      100.72     45.64 o 
  -3  -4   4      203.27      239.49     46.91 o 
  -2  -4   4     8569.23     8641.69    196.15 o 
  -1  -4   4     2365.42     2047.96     77.22 o 
   0  -4   4      107.20      143.84     39.56 o 
   1  -4   4     3837.11     3641.83    103.96 o 
   2  -4   4    10774.17    10134.36    219.09 o 
   3  -4   4    14367.96    12581.06    337.97 o 
   4  -4   4     4033.17     4248.28    149.60 o 
   5  -4   4      350.33      479.59     64.73 o 
   6  -4   4      179.11      244.36     58.78 o 
   7  -4   4     2554.78     2549.78    175.41 o 
   8  -4   4     1600.96     1750.56    129.22 o 
   9  -4   4      719.03      908.98    110.04 o 
  -9  -3   4      154.19       75.29    134.76 o 
  -8  -3   4      939.06      871.35    162.02 o 
  -7  -3   4      144.28      279.63     68.14 o 
  -6  -3   4      234.59      306.56     62.89 o 
  -5  -3   4     1886.43     2179.63    116.44 o 
  -4  -3   4     4614.42     4940.87    166.13 o 
  -3  -3   4     4614.74     6029.14    180.48 o 
  -2  -3   4      168.26      -38.18     79.82 o 
  -1  -3   4     3456.61     3837.90    101.68 o 
   0  -3   4       15.56       -4.78     17.66 o 
   1  -3   4     2249.65     2580.20     75.85 o 
   2  -3   4     1117.04      806.49     42.97 o 
   3  -3   4       10.12       20.79     25.06 o 
   4  -3   4      152.65      139.79     27.48 o 
   5  -3   4     3356.96     3138.80    128.20 o 
   6  -3   4     5760.81     5631.56    194.22 o 
   7  -3   4     5396.53     5206.32    194.55 o 
   8  -3   4        0.18      526.33    138.52 o 
   9  -3   4      501.00      520.66     88.65 o 
 -10  -2   4      719.84      556.23    135.45 o 
  -9  -2   4      203.83      126.95     89.60 o 
  -8  -2   4      478.97      438.09    103.87 o 
  -7  -2   4        1.36       46.48     50.25 o 
  -6  -2   4     4092.55     4228.95    160.40 o 
  -5  -2   4    13027.20    14764.49    478.67 o 
  -4  -2   4     4162.91     3520.43    129.60 o 
  -3  -2   4     3226.80     3931.03    129.85 o 
  -2  -2   4     1304.85     1592.76     71.16 o 
  -1  -2   4     3069.52     2214.67     64.28 o 
   0  -2   4        9.81       10.28     17.36 o 
   1  -2   4     7990.98     8723.10    175.14 o 
   2  -2   4      173.76      270.08     25.40 o 
   3  -2   4     3563.21     3997.78    102.09 o 
   4  -2   4     9137.38     9080.57    199.29 o 
   5  -2   4    14665.97    12743.71    328.34 o 
   6  -2   4     1009.81     1211.29     91.01 o 
   7  -2   4      265.08      543.46     73.99 o 
   8  -2   4      199.85       90.82     55.57 o 
   9  -2   4      625.67      396.56    115.47 o 
  10  -2   4      128.53       99.17     87.61 o 
 -10  -1   4      487.42      607.92    124.90 o 
  -9  -1   4        5.52      152.65     81.55 o 
  -8  -1   4       71.21      228.12    102.83 o 
  -7  -1   4     1309.20     1698.81    272.34 o 
  -6  -1   4     1976.58     1897.35    102.89 o 
  -5  -1   4      702.65      617.57     66.77 o 
  -4  -1   4      144.84       60.60     27.10 o 
  -3  -1   4     6299.36     6698.69    149.40 o 
  -2  -1   4     1647.89     1993.26     96.83 o 
  -1  -1   4      929.22     2187.95     58.61 o 
   0  -1   4      678.41     1145.68     44.77 o 
   1  -1   4     7767.91     5830.40    126.61 o 
   2  -1   4     1722.02     1214.50     57.53 o 
   3  -1   4    13572.28    12770.77    256.31 o 
   4  -1   4     3767.01     3572.77    147.78 o 
   5  -1   4       21.58      111.39     29.78 o 
   6  -1   4      331.20      421.57     64.77 o 
   7  -1   4     1500.37     1270.17     96.02 o 
   8  -1   4     1519.12     1291.54    133.84 o 
   9  -1   4       86.86      220.72     85.62 o 
  10  -1   4       30.38       32.55     92.07 o 
 -10   0   4       28.65      -24.67     73.75 o 
  -9   0   4      635.30      696.27    115.41 o 
  -8   0   4       12.80       71.84    114.28 o 
  -7   0   4       61.76       97.94    125.43 o 
  -6   0   4       38.41        2.85     34.54 o 
  -5   0   4     6564.31     7098.09    170.78 o 
  -4   0   4     5274.58     3957.20    124.19 o 
  -3   0   4     3361.29     2680.46     84.64 o 
  -2   0   4     9214.06    10409.22    204.69 o 
  -1   0   4     3950.98     4483.68    107.60 o 
   0   0   4       55.79      198.46     23.80 o 
   1   0   4      151.31      445.25     26.57 o 
   2   0   4      359.33      635.80     35.06 o 
   3   0   4     2565.23     2238.91     71.05 o 
   4   0   4      419.62      429.52     39.64 o 
   5   0   4       10.44       22.62     26.90 o 
   6   0   4     1689.31     1645.73     79.13 o 
   7   0   4      306.20      290.57    173.33 o 
   8   0   4        8.13       94.96    142.59 o 
   9   0   4        0.46      118.40     81.06 o 
  10   0   4      629.17      733.39    132.20 o 
 -10   1   4      223.70      213.96    149.13 o 
  -9   1   4     1044.91     1118.50    170.01 o 
  -8   1   4       37.00       78.36     62.79 o 
  -7   1   4      142.04      230.72     53.14 o 
  -6   1   4      687.62      669.86     69.99 o 
  -5   1   4     2021.84     1816.77     70.64 o 
  -4   1   4       49.02       -1.87     23.27 o 
  -3   1   4      199.00      170.04     23.21 o 
  -2   1   4     6095.65     6684.20    139.79 o 
  -1   1   4        7.90      101.16     18.68 o 
   0   1   4     3504.93     1923.30     71.13 o 
   1   1   4     1993.47     1593.32     66.97 o 
   2   1   4      374.28      699.95     37.28 o 
   3   1   4      601.40      809.33     44.95 o 
   4   1   4     6281.57     6094.90    149.26 o 
   5   1   4      887.55      826.74     56.30 o 
   6   1   4      966.98     1277.50     89.68 o 
   7   1   4       28.52      -54.49     54.49 o 
   8   1   4      813.30      656.43    111.39 o 
   9   1   4     1279.70     1187.25    148.67 o 
  10   1   4      297.60      200.20     98.89 o 
 -10   2   4       29.24       98.92     85.73 o 
  -9   2   4       88.57       72.69     75.86 o 
  -8   2   4      144.63       96.35     53.40 o 
  -7   2   4        7.03       -8.81     42.28 o 
  -6   2   4      702.07      675.12    108.55 o 
  -5   2   4        5.38      -25.89     35.32 o 
  -4   2   4      538.35      612.78     89.21 o 
  -3   2   4       68.32       14.96     18.19 o 
  -2   2   4      592.11      905.81     40.98 o 
  -1   2   4     1875.26     1820.37     72.44 o 
   0   2   4     7558.97     8509.44    171.62 o 
   1   2   4      437.87      999.64     42.64 o 
   2   2   4     1661.02     1708.41     71.42 o 
   3   2   4     3808.17     3308.78     94.57 o 
   4   2   4     4931.15     5006.91    131.78 o 
   5   2   4       44.24      218.14     93.44 o 
   6   2   4      221.13      305.58     58.97 o 
   7   2   4     2292.64     2562.12    138.41 o 
   8   2   4      427.63      346.90     94.65 o 
   9   2   4      365.38      357.67    106.11 o 
 -10   3   4       83.42      117.27    102.38 o 
  -9   3   4      734.95      888.54    105.73 o 
  -8   3   4     2114.34     1902.14    128.43 o 
  -7   3   4      117.25      381.05     86.96 o 
  -6   3   4     1511.27     1690.78    106.24 o 
  -5   3   4      706.56      803.31     79.39 o 
  -4   3   4     2610.53     2520.28    107.15 o 
  -3   3   4     1319.29     1031.31     50.69 o 
  -2   3   4     1162.67     1138.64     53.07 o 
  -1   3   4      993.10     1048.80     68.28 o 
   0   3   4      204.40       73.00     32.79 o 
   1   3   4     5755.02     5038.13    110.27 o 
   2   3   4     8893.34     9826.66    210.91 o 
   3   3   4     1079.20     1090.77     55.49 o 
   4   3   4        1.25       49.84     39.46 o 
   5   3   4     3323.08     3618.30    266.68 o 
   6   3   4     1011.97     1073.59     95.36 o 
   7   3   4     1807.74     1859.86    125.79 o 
   8   3   4      118.09       79.10     83.33 o 
   9   3   4      123.50       84.04    179.03 o 
  -9   4   4      318.58      333.11     83.88 o 
  -8   4   4      480.80      576.25     85.80 o 
  -7   4   4       10.05      151.63     66.10 o 
  -6   4   4       89.47      157.78     52.43 o 
  -5   4   4     2850.29     2946.50    130.68 o 
  -4   4   4       44.37       60.84     39.07 o 
  -3   4   4      229.27      281.62     37.17 o 
  -2   4   4        3.99       22.12     23.76 o 
  -1   4   4      878.00      842.15     50.68 o 
   0   4   4     6349.48     6369.33    152.55 o 
   1   4   4     4345.83     3694.93    105.79 o 
   2   4   4     2065.53     1862.31     74.77 o 
   3   4   4       78.45       32.39     35.50 o 
   4   4   4      300.55      414.85     79.53 o 
   5   4   4      969.57     1084.26     95.36 o 
   6   4   4       10.68        2.19     49.29 o 
   7   4   4       98.84      153.21     67.48 o 
   8   4   4      111.65       30.09     70.37 o 
   9   4   4      186.98      121.42    108.78 o 
  -9   5   4        9.47      145.65     73.84 o 
  -8   5   4      625.08      656.83    115.97 o 
  -7   5   4      919.80     1051.07    104.32 o 
  -6   5   4        7.92      -34.40     45.85 o 
  -5   5   4      678.07      842.48     85.99 o 
  -4   5   4       40.03       21.58     60.83 o 
  -3   5   4       51.71      167.19     47.00 o 
  -2   5   4     2452.19     2286.17     99.27 o 
  -1   5   4     1605.95     1685.37     76.06 o 
   0   5   4      489.72      509.75     47.38 o 
   1   5   4      136.59      133.08     33.93 o 
   2   5   4     2626.40     2667.28    149.79 o 
   3   5   4     2453.53     2142.17    112.67 o 
   4   5   4      136.68      166.05     53.31 o 
   5   5   4      271.19      399.58     74.66 o 
   6   5   4      307.36      437.50     83.49 o 
   7   5   4       71.31      155.41     75.76 o 
   8   5   4     1119.94     1302.27    279.97 o 
  -8   6   4      482.25      565.31    117.10 o 
  -7   6   4      175.84      454.82    101.27 o 
  -6   6   4       57.55       85.97     58.55 o 
  -5   6   4       26.71       99.14     55.19 o 
  -4   6   4      716.09      775.67     83.48 o 
  -3   6   4        1.06       53.50     43.12 o 
  -2   6   4      316.36      414.93     63.45 o 
  -1   6   4      838.73      804.54     64.64 o 
   0   6   4     1941.88     2023.82     91.83 o 
   1   6   4     3505.74     3295.72    114.10 o 
   2   6   4      771.23      769.84     78.04 o 
   3   6   4      107.92        4.05     59.00 o 
   4   6   4     1501.53     1120.14    128.96 o 
   5   6   4       91.66      135.23     77.97 o 
   6   6   4      694.92      719.22    229.45 o 
   7   6   4      416.75      146.56    100.45 o 
  -8   7   4       93.96      120.40     82.51 o 
  -7   7   4       34.13      106.63     70.71 o 
  -6   7   4       92.08      100.41     63.08 o 
  -5   7   4      263.33      264.56     71.34 o 
  -4   7   4      521.71      573.38    110.96 o 
  -3   7   4      397.40      810.29    202.03 o 
  -2   7   4        3.47        5.87     48.90 o 
  -1   7   4      571.12      593.51     76.95 o 
   0   7   4      322.81      254.75     73.74 o 
   1   7   4       75.99       42.28     63.90 o 
   2   7   4      110.18       57.44     64.34 o 
   3   7   4      197.41      120.02     75.70 o 
   4   7   4     1582.70     1619.63    272.19 o 
   5   7   4     1160.26     1098.55    145.58 o 
   6   7   4       96.81       59.45     83.84 o 
  -7   8   4      652.42      467.28    299.06 o 
  -6   8   4      423.46      328.31    160.14 o 
  -5   8   4      386.17      324.23     98.78 o 
  -4   8   4        0.01      157.12     82.75 o 
  -3   8   4      314.77      432.95    154.29 o 
  -2   8   4       45.29      -65.57     65.57 o 
  -1   8   4      164.45      113.44     61.57 o 
   0   8   4       79.49       77.16     77.14 o 
   1   8   4      354.98      519.51    106.50 o 
   2   8   4     1562.22     1405.50    256.42 o 
   3   8   4     1390.99     1356.00    158.31 o 
   4   8   4      444.43      460.45    124.74 o 
   5   8   4      246.57       89.62     95.92 o 
  -5   9   4       29.29       81.32     91.67 o 
  -4   9   4      179.37      135.82     96.46 o 
  -3   9   4       46.17       61.94    133.12 o 
  -2   9   4      303.64      365.39    204.22 o 
  -1   9   4       35.52      129.30    119.68 o 
   0   9   4       95.67       77.67     87.31 o 
   1   9   4      530.40      495.01    115.05 o 
   2   9   4      412.67      298.80    110.24 o 
   3   9   4      186.66      144.21    104.07 o 
   4   9   4        8.79       24.36     95.95 o 
  -3  10   4      202.18      363.04    113.17 o 
  -2  10   4       24.40       -8.43    119.78 o 
  -1  10   4      245.86      182.85    144.18 o 
   0  10   4       61.25      149.99    106.79 o 
   1  10   4      271.46      167.18    109.68 o 
  -3 -10   5        0.45       75.56    160.54 o 
  -2 -10   5       88.13      280.32    173.62 o 
  -1 -10   5       71.14      170.55    147.45 o 
   0 -10   5     2222.64     1718.92    377.15 o 
   1 -10   5      986.79      904.81    204.26 o 
   2 -10   5       99.63      279.03    134.46 o 
   3 -10   5       14.03       33.00     90.90 o 
   4 -10   5      661.32      755.09    192.27 o 
  -5  -9   5       57.97      -48.59    129.17 o 
  -4  -9   5        0.30      411.64    120.99 o 
  -3  -9   5        3.77       72.35     98.57 o 
  -2  -9   5      698.24      807.77    140.23 o 
  -1  -9   5      384.59      191.16    124.15 o 
   0  -9   5     1096.55     1119.55    164.50 o 
   1  -9   5      129.74      402.41    114.03 o 
   2  -9   5      374.47      683.81    109.73 o 
   3  -9   5     1622.45     1473.94    157.66 o 
   4  -9   5     1211.64     1158.25    151.56 o 
   5  -9   5      200.42      207.37    135.80 o 
  -6  -8   5      383.44      490.28    106.60 o 
  -5  -8   5        1.06      -17.17     69.25 o 
  -4  -8   5     1336.36     1388.64    129.91 o 
  -3  -8   5     3013.49     2513.28    205.21 o 
  -2  -8   5      296.27      474.93    123.53 o 
  -1  -8   5      475.91      760.91     89.62 o 
   0  -8   5      154.24      340.00    125.83 o 
   1  -8   5     1761.06     1616.68    118.38 o 
   2  -8   5     1087.15     1138.64    113.35 o 
   3  -8   5     1062.68     1062.66    129.23 o 
   4  -8   5      658.92      562.55    150.67 o 
   5  -8   5        0.92      169.89     87.30 o 
   6  -8   5      600.17      423.52    119.80 o 
   7  -8   5      674.33      705.50    145.33 o 
  -7  -7   5        1.28       18.76     78.26 o 
  -6  -7   5      444.88      428.21     99.41 o 
  -5  -7   5     2201.82     1909.80    143.75 o 
  -4  -7   5      322.30      490.25     86.02 o 
  -3  -7   5     2974.45     3237.68    157.18 o 
  -2  -7   5     1221.56     1193.37    100.58 o 
  -1  -7   5        0.69      133.07     53.19 o 
   0  -7   5      291.61      267.80     50.95 o 
   1  -7   5     2819.47     2605.79    111.32 o 
   2  -7   5      167.30      371.42     79.45 o 
   3  -7   5       95.40      306.30     79.20 o 
   4  -7   5     1389.41     1395.85    138.33 o 
   5  -7   5     2142.96     2702.63    192.66 o 
   6  -7   5     1394.94     1478.59    201.59 o 
   7  -7   5      235.35      492.29    118.92 o 
   8  -7   5       45.00      280.28    115.81 o 
  -8  -6   5      174.77      200.32     88.32 o 
  -7  -6   5     1787.67     1747.92    146.05 o 
  -6  -6   5      642.70      864.16    108.36 o 
  -5  -6   5     1749.86     1482.03    173.13 o 
  -4  -6   5      133.36      100.14     56.53 o 
  -3  -6   5      791.16      695.77     81.47 o 
  -2  -6   5     3996.70     4432.66    165.51 o 
  -1  -6   5      123.79       89.01     37.84 o 
   0  -6   5      244.03      289.64     46.65 o 
   1  -6   5       14.21      184.53     44.25 o 
   2  -6   5     2341.42     2878.84    142.33 o 
   3  -6   5     2648.89     2603.09    120.95 o 
   4  -6   5     5514.52     6045.74    263.63 o 
   5  -6   5      913.92      884.66     91.24 o 
   6  -6   5       70.82      374.89     95.00 o 
   7  -6   5      373.94      568.56    113.15 o 
   8  -6   5      410.54      258.21    114.58 o 
  -8  -5   5      429.18      208.44     81.23 o 
  -7  -5   5      244.81      217.87    164.06 o 
  -6  -5   5      125.52      140.28     67.35 o 
  -5  -5   5      575.75      621.81     84.08 o 
  -4  -5   5      513.23      416.36     68.59 o 
  -3  -5   5      650.42      920.67     81.50 o 
  -2  -5   5      996.91     1114.05     89.79 o 
  -1  -5   5       92.11      104.15     33.63 o 
   0  -5   5      103.49      164.87     45.71 o 
   1  -5   5      598.13      649.49     66.34 o 
   2  -5   5     2087.64     1946.44     79.82 o 
   3  -5   5       49.03      165.00     34.01 o 
   4  -5   5      147.65      320.17     53.78 o 
   5  -5   5     1124.86     1118.01     91.73 o 
   6  -5   5     2473.13     3049.34    148.83 o 
   7  -5   5     2335.39     2080.87    135.70 o 
   8  -5   5      178.97      181.01     90.45 o 
   9  -5   5        3.59       93.19     95.85 o 
  -9  -4   5       38.29      -47.61     94.49 o 
  -8  -4   5      417.14      425.19     89.97 o 
  -7  -4   5       76.36      125.09     62.94 o 
  -6  -4   5     1906.19     2453.02    168.27 o 
  -5  -4   5     3581.33     3919.29    161.55 o 
  -4  -4   5     2989.20     3319.85    210.80 o 
  -3  -4   5     1996.00     2040.93    123.70 o 
  -2  -4   5      675.27      399.43     43.32 o 
  -1  -4   5     3187.50     4771.60    183.73 o 
   0  -4   5     6531.55     5341.32    134.67 o 
   1  -4   5     2423.60     2704.97     87.47 o 
   2  -4   5       89.88      195.18     45.53 o 
   3  -4   5     1441.26     1939.52    124.74 o 
   4  -4   5     2631.40     2725.02    116.15 o 
   5  -4   5     3005.48     2706.60    124.79 o 
   6  -4   5      439.70      411.29     68.22 o 
   7  -4   5      314.47      475.71     79.01 o 
   8  -4   5      101.54      287.66     72.84 o 
   9  -4   5      457.61      433.73     89.63 o 
  -9  -3   5        8.42       32.11     85.46 o 
  -8  -3   5      214.26      595.79    115.59 o 
  -7  -3   5     1481.85     1441.38    114.65 o 
  -6  -3   5      774.18      970.32     91.81 o 
  -5  -3   5     1953.94     2197.48    118.89 o 
  -4  -3   5      121.07      100.25     43.94 o 
  -3  -3   5      822.65     1160.40     76.24 o 
  -2  -3   5     6086.54     6479.76    233.18 o 
  -1  -3   5     3259.70     3021.65     78.78 o 
   0  -3   5      333.64      545.22     53.16 o 
   1  -3   5     2823.65     2613.98     75.72 o 
   2  -3   5      276.82      242.59     62.30 o 
   3  -3   5      616.93      718.30     60.80 o 
   4  -3   5      140.33      125.53     26.86 o 
   5  -3   5      683.28      679.32     70.60 o 
   6  -3   5      807.54      989.44     87.24 o 
   7  -3   5     2480.40     3089.28    147.63 o 
   8  -3   5     3779.89     3006.23    206.01 o 
   9  -3   5      962.39      841.14    103.97 o 
 -10  -2   5       43.95       88.25     93.26 o 
  -9  -2   5        0.24       54.75     79.93 o 
  -8  -2   5      628.22      718.23    119.17 o 
  -7  -2   5      672.44      788.80     85.84 o 
  -6  -2   5      687.39     1052.05    119.64 o 
  -5  -2   5       32.48        0.99    121.16 o 
  -4  -2   5     2953.81     4063.20    141.43 o 
  -3  -2   5     3493.06     2824.64    107.50 o 
  -2  -2   5      653.09      865.81     38.30 o 
  -1  -2   5     3543.05     2638.37     72.40 o 
   0  -2   5     1275.89     1112.86     53.68 o 
   1  -2   5      120.95       81.71     17.37 o 
   2  -2   5       16.37        4.03     16.79 o 
   3  -2   5     6456.40     6093.81    141.17 o 
   4  -2   5     2400.38     2523.30     82.51 o 
   5  -2   5      233.83      541.60    101.14 o 
   6  -2   5     1470.23     1428.70     97.06 o 
   7  -2   5     1925.29     1937.28    117.71 o 
   8  -2   5      516.01      524.26     79.20 o 
   9  -2   5       31.83       66.69     75.46 o 
  10  -2   5        4.79       72.41     91.46 o 
 -10  -1   5      788.80      823.21    145.87 o 
  -9  -1   5      117.62      208.55     95.09 o 
  -8  -1   5     1125.27     1290.50    139.65 o 
  -7  -1   5      481.25      657.90     96.39 o 
  -6  -1   5       85.64       75.20     45.96 o 
  -5  -1   5      874.01      860.37     54.70 o 
  -4  -1   5       66.60       94.27     27.75 o 
  -3  -1   5      364.19      294.85     48.62 o 
  -2  -1   5      411.32      183.62     24.15 o 
  -1  -1   5    27476.06    29289.15    530.15 o 
   0  -1   5      567.14      571.36     36.64 o 
   1  -1   5    11778.84    10866.19    187.72 o 
   2  -1   5    13927.23    12579.38    359.21 o 
   3  -1   5     2915.00     2584.96     77.80 o 
   4  -1   5     1963.15     1953.05     72.40 o 
   5  -1   5      849.19     1011.92     58.16 o 
   6  -1   5      181.58       99.57     47.51 o 
   7  -1   5       40.94      131.91     70.24 o 
   8  -1   5      347.34      282.61     83.39 o 
   9  -1   5      581.86      552.33    270.65 o 
  10  -1   5      629.10      658.85    128.73 o 
 -10   0   5      723.37      475.69    109.91 o 
  -9   0   5       96.37       38.23     69.98 o 
  -8   0   5       24.05       38.89     59.67 o 
  -7   0   5     1296.76     1034.52    222.21 o 
  -6   0   5        7.72      -23.02     39.06 o 
  -5   0   5     2007.09     2284.90    108.56 o 
  -4   0   5      287.93      338.27     40.73 o 
  -3   0   5       38.18       34.84     20.97 o 
  -2   0   5     4695.85     4030.68    137.94 o 
  -1   0   5     8211.60     6494.67    132.78 o 
   0   0   5    10112.38    10201.86    193.15 o 
   1   0   5    17627.02    19105.60    352.28 o 
   2   0   5     1460.44     1475.63     52.97 o 
   3   0   5     3944.81     3699.57     98.67 o 
   4   0   5    10600.40    10945.06    234.81 o 
   5   0   5     1657.53     1540.59     71.77 o 
   6   0   5       54.21      215.08     40.54 o 
   7   0   5      893.14      932.05    292.51 o 
   8   0   5     3232.27     3527.84    569.21 o 
   9   0   5     1961.68     1955.92    177.23 o 
  10   0   5      585.48      420.13    153.10 o 
 -10   1   5       82.55       81.20     82.54 o 
  -9   1   5      684.48      475.09    100.61 o 
  -8   1   5      444.89      381.25     84.47 o 
  -7   1   5     2714.03     2503.06    160.02 o 
  -6   1   5     2513.21     2577.26    117.85 o 
  -5   1   5      589.66      622.74     45.37 o 
  -4   1   5     4069.52     3808.62    102.01 o 
  -3   1   5     4147.05     3805.04     96.38 o 
  -2   1   5     5037.43     5887.69    127.86 o 
  -1   1   5        0.65       28.79     17.44 o 
   0   1   5    26395.25    29297.47    617.46 o 
   1   1   5     1177.39      943.99     38.67 o 
   2   1   5     5415.09     4806.36    113.03 o 
   3   1   5      946.09      959.60     56.62 o 
   4   1   5       33.26      104.90     29.48 o 
   5   1   5     1934.82     1965.96     81.55 o 
   6   1   5     1589.01     1580.93     97.18 o 
   7   1   5      748.73      795.91    111.13 o 
   8   1   5      154.64       15.18     69.53 o 
   9   1   5        6.13       61.55     86.56 o 
 -10   2   5      340.06      406.39    101.62 o 
  -9   2   5     1054.68     1115.17    138.17 o 
  -8   2   5      813.03      793.83    179.08 o 
  -7   2   5      137.61       33.96     42.91 o 
  -6   2   5      717.54      838.82     79.12 o 
  -5   2   5      642.18      699.95     66.86 o 
  -4   2   5     1586.43     1622.37     84.70 o 
  -3   2   5      914.93      594.06     37.42 o 
  -2   2   5      433.97      414.41     39.28 o 
  -1   2   5      122.20       10.33     16.72 o 
   0   2   5     8258.15     7096.16    179.29 o 
   1   2   5     1811.46     2707.11     74.62 o 
   2   2   5     1210.43     1146.29     50.61 o 
   3   2   5      186.56      206.87     36.40 o 
   4   2   5     2362.79     2986.22     95.99 o 
   5   2   5     6557.13     6279.38    229.77 o 
   6   2   5      651.90      621.85     73.86 o 
   7   2   5      548.76      605.75    126.96 o 
   8   2   5      366.97      382.37     97.56 o 
   9   2   5     1368.66     1182.27    155.30 o 
 -10   3   5      657.64      527.93    120.69 o 
  -9   3   5        0.63       79.99     62.73 o 
  -8   3   5      180.00      210.81     63.28 o 
  -7   3   5     1681.79     1753.55    181.89 o 
  -6   3   5     1715.25     1840.11    110.51 o 
  -5   3   5     1972.31     2120.45    107.93 o 
  -4   3   5      446.93      498.43     75.66 o 
  -3   3   5      589.37      776.93     45.79 o 
  -2   3   5      554.16      467.28     36.91 o 
  -1   3   5     1464.65     1550.83     56.61 o 
   0   3   5      845.45      593.11     53.16 o 
   1   3   5      173.83      125.78     26.36 o 
   2   3   5        0.54       51.66     25.43 o 
   3   3   5     1129.12     1147.67     86.04 o 
   4   3   5     3309.61     3230.46    127.06 o 
   5   3   5     1542.88     1915.99    150.01 o 
   6   3   5       22.36        2.40     45.55 o 
   7   3   5       57.51      123.16     58.79 o 
   8   3   5      144.73      124.86    148.79 o 
   9   3   5       86.15      101.68    165.25 o 
  -9   4   5      289.17      160.00    153.40 o 
  -8   4   5      572.22      783.95     95.66 o 
  -7   4   5     1040.14     1234.96    178.99 o 
  -6   4   5      576.52      486.56     70.72 o 
  -5   4   5        0.07       31.86     50.00 o 
  -4   4   5     1552.02     1346.48     87.32 o 
  -3   4   5     1608.63     1462.62     67.52 o 
  -2   4   5      113.90       88.40     29.91 o 
  -1   4   5     3255.35     3054.73     92.54 o 
   0   4   5      755.76     1101.09     55.14 o 
   1   4   5      563.13      523.75     43.20 o 
   2   4   5     1192.99     1286.22     63.16 o 
   3   4   5     2138.00     2175.97     87.35 o 
   4   4   5     1631.32     1603.14    100.70 o 
   5   4   5        3.91       -4.35     42.86 o 
   6   4   5      383.93      275.35     69.51 o 
   7   4   5       29.75       65.35     61.97 o 
   8   4   5      320.56      226.35    112.40 o 
  -9   5   5      449.16      529.47    126.83 o 
  -8   5   5      560.94      613.07     93.13 o 
  -7   5   5       48.20      113.30     59.84 o 
  -6   5   5      364.22      250.29     67.94 o 
  -5   5   5      661.93      683.20     92.88 o 
  -4   5   5      974.94     1024.75     83.74 o 
  -3   5   5      816.92      796.96     58.73 o 
  -2   5   5     2300.78     2329.85     90.06 o 
  -1   5   5     1447.62     1736.54     75.53 o 
   0   5   5      572.96      547.77     49.76 o 
   1   5   5     1498.18     1272.88     61.40 o 
   2   5   5     1586.60     1740.73     80.22 o 
   3   5   5      180.58      267.67     54.14 o 
   4   5   5     1611.82     1432.93    104.49 o 
   5   5   5     1435.25     1498.54    114.30 o 
   6   5   5      696.83      836.38    173.93 o 
   7   5   5      252.76      201.79     90.53 o 
   8   5   5      178.56       44.92     90.05 o 
  -8   6   5       28.52      162.21    113.24 o 
  -7   6   5      466.45      659.88    196.41 o 
  -6   6   5       97.20      148.57     65.46 o 
  -5   6   5     1373.61     1432.21    110.04 o 
  -4   6   5     1074.81     1007.07     90.87 o 
  -3   6   5       81.64      167.61     67.14 o 
  -2   6   5       86.19      107.76     38.10 o 
  -1   6   5      807.73      854.37     81.83 o 
   0   6   5      519.94      518.46     96.32 o 
   1   6   5        0.47      101.20     45.66 o 
   2   6   5      708.23      708.63    109.82 o 
   3   6   5      418.65      418.90     89.99 o 
   4   6   5      115.93      132.23     68.66 o 
   5   6   5      594.58      623.76    148.24 o 
   6   6   5        9.03       96.03     82.10 o 
   7   6   5       97.79      150.15     96.60 o 
  -8   7   5       94.54      236.27    113.75 o 
  -7   7   5     1120.31     1028.15    153.70 o 
  -6   7   5      336.45      583.63    218.20 o 
  -5   7   5       87.48      186.88     80.93 o 
  -4   7   5      444.00      597.26    109.59 o 
  -3   7   5     1960.94     2157.16    164.40 o 
  -2   7   5     1198.72     1467.60    121.60 o 
  -1   7   5      991.68     1052.87     97.78 o 
   0   7   5      270.38      261.97     63.10 o 
   1   7   5       11.38       48.46     77.89 o 
   2   7   5      122.97      165.65     75.13 o 
   3   7   5      523.37      510.20    165.05 o 
   4   7   5      204.12      127.05     96.78 o 
   5   7   5        0.41       43.40    106.89 o 
   6   7   5      761.65      633.35    129.26 o 
  -7   8   5      193.17      175.65    117.48 o 
  -6   8   5       41.84      -25.02    110.26 o 
  -5   8   5      105.09      406.79    108.40 o 
  -4   8   5      897.50      851.29    131.82 o 
  -3   8   5     1045.84      967.99    135.16 o 
  -2   8   5      236.82      254.37     87.25 o 
  -1   8   5      168.40      214.05     65.24 o 
   0   8   5        2.46       12.50     70.98 o 
   1   8   5      503.68      394.39    174.42 o 
   2   8   5      795.96      761.86    270.25 o 
   3   8   5       39.88      -31.48     76.23 o 
   4   8   5      113.91      159.72     93.80 o 
   5   8   5      266.04      118.57    102.39 o 
  -5   9   5      156.88       79.13     98.50 o 
  -4   9   5      157.28       28.00     87.47 o 
  -3   9   5      260.79      177.96    130.54 o 
  -2   9   5      867.70      626.53    123.80 o 
  -1   9   5      912.12     1481.91    230.05 o 
   0   9   5     1069.59      913.35    136.68 o 
   1   9   5      476.74      454.70    116.43 o 
   2   9   5        1.30       11.29    109.42 o 
   3   9   5       69.28       30.62     89.79 o 
   4   9   5      148.12       90.17    167.28 o 
  -3  10   5      532.50      510.46    177.29 o 
  -2  10   5      630.79     1060.29    222.81 o 
  -1  10   5      592.95      784.34    196.03 o 
   0  10   5      109.65       -6.48     94.22 o 
   1  10   5       88.55      118.10    187.31 o 
  -3 -10   6      478.72      581.91    147.87 o 
  -2 -10   6      715.99      495.36    191.18 o 
  -1 -10   6      332.33      280.82    118.04 o 
   0 -10   6      216.25      323.60    108.97 o 
   1 -10   6       12.26      188.40    149.53 o 
   2 -10   6     1408.08     1098.37    192.76 o 
   3 -10   6     1604.65     1419.75    168.97 o 
  -5  -9   6       91.09       47.21    104.52 o 
  -4  -9   6     3032.98     2865.21    231.73 o 
  -3  -9   6     1106.36     1036.19    245.02 o 
  -2  -9   6     1519.14     1463.35    213.19 o 
  -1  -9   6      154.99      114.77     87.49 o 
   0  -9   6      467.47      676.57    133.17 o 
   1  -9   6     1820.81     1845.10    612.20 o 
   2  -9   6     2318.26     2045.59    170.40 o 
   3  -9   6      634.67      645.69    118.58 o 
   4  -9   6       11.42      225.76     93.88 o 
   5  -9   6     1150.78     1292.63    254.59 o 
  -6  -8   6      236.70      256.13     91.91 o 
  -5  -8   6      119.54      123.43     77.33 o 
  -4  -8   6       96.23      128.81     95.42 o 
  -3  -8   6      397.76      546.93    106.40 o 
  -2  -8   6      216.05      310.94     97.65 o 
  -1  -8   6      723.57      681.06    114.90 o 
   0  -8   6      617.76      807.28    121.09 o 
   1  -8   6     1235.58     1150.72    131.00 o 
   2  -8   6        6.31      153.85     78.74 o 
   3  -8   6      366.39      460.81     95.92 o 
   4  -8   6     1260.85     1088.05    137.54 o 
   5  -8   6     2026.53     2589.11    202.10 o 
   6  -8   6      533.75      396.31    114.05 o 
   7  -8   6       99.67      209.96    119.04 o 
  -7  -7   6     1275.41     1335.25    305.75 o 
  -6  -7   6      831.30      923.57    115.16 o 
  -5  -7   6      587.58      719.77    102.05 o 
  -4  -7   6      378.13      291.19     78.01 o 
  -3  -7   6      940.52      979.65     99.08 o 
  -2  -7   6       43.52       93.64     59.61 o 
  -1  -7   6      270.54      398.26     66.26 o 
   0  -7   6      352.62      405.29     56.46 o 
   1  -7   6        1.35       66.32     66.16 o 
   2  -7   6     1539.93     1629.14    109.55 o 
   3  -7   6      815.07      968.68    183.44 o 
   4  -7   6      526.26      515.49    142.99 o 
   5  -7   6       36.45      165.38    132.33 o 
   6  -7   6      491.06      460.33    108.18 o 
   7  -7   6     1404.32     1237.80    160.28 o 
   8  -7   6      697.58      894.20    223.40 o 
  -8  -6   6     1170.43     1321.75    199.93 o 
  -7  -6   6      626.26      741.79    107.35 o 
  -6  -6   6      113.92       98.90     68.04 o 
  -5  -6   6      118.38      -25.64     54.70 o 
  -4  -6   6       89.27      -48.01     48.01 o 
  -3  -6   6       94.49      310.13     63.60 o 
  -2  -6   6      841.17     1022.97     86.23 o 
  -1  -6   6      171.67      319.95     46.56 o 
   0  -6   6      842.05      894.87     79.38 o 
   1  -6   6     1769.82     1788.23     86.30 o 
   2  -6   6     2604.54     2662.65    135.64 o 
   3  -6   6      169.54      354.93     64.38 o 
   5  -6   6     1753.91     2316.71    173.48 o 
   6  -6   6     2083.28     2144.50    346.21 o 
   7  -6   6      532.46      521.97    114.66 o 
   8  -6   6      218.51      166.34    153.45 o 
  -8  -5   6      352.32      314.80     88.11 o 
  -7  -5   6       73.98       97.95     68.02 o 
  -6  -5   6      220.14      440.29     83.04 o 
  -5  -5   6      567.38      602.85     84.40 o 
  -4  -5   6     1084.30     1447.47    104.57 o 
  -3  -5   6     1063.40     1495.34     99.24 o 
  -2  -5   6      498.50      562.48     51.91 o 
  -1  -5   6      130.18      175.21     35.93 o 
   0  -5   6      422.79      372.11     42.88 o 
   1  -5   6     8369.36     7933.28    189.73 o 
   2  -5   6     4696.99     4786.57    133.76 o 
   3  -5   6        0.32       32.29     43.80 o 
   4  -5   6      170.12      125.15     51.30 o 
   5  -5   6      111.68      241.04     54.91 o 
   6  -5   6      261.19      320.21     63.57 o 
   7  -5   6      109.03      151.80     79.91 o 
   8  -5   6      711.85      788.95    133.96 o 
   9  -5   6      211.26      113.09     96.76 o 
  -9  -4   6        1.90        2.23     94.78 o 
  -8  -4   6       30.22       37.18     66.18 o 
  -7  -4   6     1215.88     1507.17    123.07 o 
  -6  -4   6     1112.26     1563.59    150.19 o 
  -5  -4   6     1842.23     2508.12    133.83 o 
  -4  -4   6      293.46      348.40     60.26 o 
  -3  -4   6       34.28      145.57     43.59 o 
  -2  -4   6     6112.27     6287.44    155.91 o 
  -1  -4   6    12010.41    13016.20    271.49 o 
   0  -4   6     3898.22     3685.02    104.67 o 
   1  -4   6      190.40      208.33     32.35 o 
   2  -4   6     5007.34     4493.89    107.48 o 
   3  -4   6      582.17      620.24     45.46 o 
   4  -4   6     1988.10     2096.09    103.13 o 
   5  -4   6        9.54       48.45     43.74 o 
   6  -4   6     1922.84     2243.68    141.64 o 
   7  -4   6      772.65      717.67    103.65 o 
   8  -4   6     2374.40     2378.52    148.55 o 
   9  -4   6     1275.42      872.11    139.84 o 
  -9  -3   6      174.14      240.77    101.83 o 
  -8  -3   6     1781.87     1946.54    177.74 o 
  -7  -3   6     1218.91     1260.09    108.43 o 
  -6  -3   6       18.01       18.90     44.84 o 
  -5  -3   6      751.93      737.33     77.86 o 
  -4  -3   6      161.86      139.78     43.62 o 
  -3  -3   6     2511.80     2994.84    116.00 o 
  -2  -3   6     3018.49     2245.59     68.16 o 
  -1  -3   6      138.32       59.55     27.01 o 
   0  -3   6      983.38     1004.54     46.00 o 
   1  -3   6     6653.83     5365.27    125.56 o 
   2  -3   6    14615.98    13765.31    275.85 o 
   3  -3   6     8764.19     8020.90    179.72 o 
   4  -3   6      437.24      406.00     44.27 o 
   5  -3   6      492.44      442.04     76.78 o 
   6  -3   6      415.11      701.88    104.46 o 
   7  -3   6     2568.10     2493.09    221.13 o 
   8  -3   6     1768.21     1637.86    123.36 o 
   9  -3   6      290.75      359.81     81.66 o 
 -10  -2   6     1170.16     1120.10    160.30 o 
  -9  -2   6      267.41      238.57     97.15 o 
  -8  -2   6      488.72      594.87    108.66 o 
  -7  -2   6       46.68       52.21     52.62 o 
  -6  -2   6     1933.72     1656.20    104.39 o 
  -5  -2   6     1238.64     1358.20     87.82 o 
  -4  -2   6     7518.22     7943.55    210.12 o 
  -3  -2   6      319.81      230.29     43.12 o 
  -2  -2   6      175.70      204.54     32.29 o 
  -1  -2   6     5782.82     6705.28    152.25 o 
   0  -2   6     1206.14     1296.30     59.20 o 
   1  -2   6      149.07      143.52     27.87 o 
   2  -2   6       31.32      118.70     22.28 o 
   3  -2   6      770.33      709.26     42.46 o 
   4  -2   6     1072.21     1049.69     82.70 o 
   5  -2   6     5494.97     5758.53    185.16 o 
   6  -2   6     1203.76      933.11     84.16 o 
   7  -2   6      569.07      605.45     78.11 o 
   8  -2   6      551.38      501.93     78.34 o 
   9  -2   6      537.45      609.28    317.30 o 
 -10  -1   6     1067.07      732.43    202.83 o 
  -9  -1   6        3.32      -23.02     74.01 o 
  -8  -1   6       36.55       81.62     70.05 o 
  -7  -1   6     1710.39     1399.47    131.19 o 
  -6  -1   6      997.08     1240.91    118.60 o 
  -5  -1   6       95.06       95.70     32.24 o 
  -4  -1   6     2026.57     1739.48     68.95 o 
  -3  -1   6        3.20       41.33     24.76 o 
  -2  -1   6      601.24      923.77     42.57 o 
  -1  -1   6     4733.04     4775.43    106.82 o 
   0  -1   6     2591.15     2750.05    186.39 o 
   1  -1   6     3019.36     2723.80     70.09 o 
   2  -1   6     2506.25     2312.17     68.39 o 
   3  -1   6     5098.42     5571.45    154.43 o 
   4  -1   6      833.28      807.27     50.25 o 
   5  -1   6      185.01      112.48     32.69 o 
   6  -1   6      109.02       76.88     47.43 o 
   7  -1   6        4.16      -22.69     43.90 o 
   8  -1   6      445.28      489.94     97.74 o 
   9  -1   6      146.71      143.94     85.75 o 
  10  -1   6        1.29      152.27     93.58 o 
 -10   0   6        5.05      -29.18     75.20 o 
  -9   0   6      178.73      143.12    107.29 o 
  -8   0   6       66.04      190.07     77.14 o 
  -7   0   6      665.99      558.08     93.48 o 
  -6   0   6      267.14      256.82     49.45 o 
  -5   0   6     1640.63     1565.51     69.64 o 
  -4   0   6      896.83     1008.71     52.39 o 
  -3   0   6     2906.29     3479.89     92.41 o 
  -2   0   6      166.90      105.83     22.68 o 
  -1   0   6     4946.24     3316.36     80.37 o 
   0   0   6      377.19      295.85     23.39 o 
   1   0   6       92.99       18.34     18.06 o 
   2   0   6      628.75      581.67     36.01 o 
   3   0   6      743.62      783.35     45.49 o 
   4   0   6      601.56      653.28     47.52 o 
   5   0   6      182.86      207.09     46.83 o 
   6   0   6     2608.01     2565.67     98.63 o 
   7   0   6       22.78      -27.96     58.57 o 
   8   0   6      152.89      313.46    148.98 o 
   9   0   6        6.08       67.60     81.71 o 
  10   0   6      297.62      218.25    166.49 o 
 -10   1   6      414.65      389.45    210.81 o 
  -9   1   6      711.23      597.07    107.33 o 
  -8   1   6       20.33       12.91    106.50 o 
  -7   1   6       61.04       67.44     45.84 o 
  -6   1   6     1635.40     1634.76     98.67 o 
  -5   1   6      841.12      707.39     78.07 o 
  -4   1   6     1229.06     1066.75     52.28 o 
  -3   1   6     3105.99     2714.81     78.69 o 
  -2   1   6       49.26      223.94     25.18 o 
  -1   1   6        7.19       15.70     16.78 o 
   0   1   6     1721.24     2189.36     74.61 o 
   1   1   6      819.28      904.24     47.95 o 
   2   1   6       21.71       63.11     21.55 o 
   3   1   6        6.43        7.73     21.99 o 
   4   1   6     3406.04     3457.95    104.27 o 
   5   1   6     1697.72     2021.35     84.03 o 
   6   1   6     3172.45     2977.57    129.12 o 
   7   1   6      879.81      875.72    115.26 o 
   8   1   6        0.62       78.68    135.60 o 
   9   1   6      496.99      364.52    108.07 o 
 -10   2   6      383.74      299.63    103.17 o 
  -9   2   6      322.34      465.54    156.37 o 
  -8   2   6      102.63      178.21     82.94 o 
  -7   2   6       34.86      153.50     49.58 o 
  -6   2   6     2224.45     2046.54    110.32 o 
  -5   2   6      223.46      175.07     45.69 o 
  -4   2   6      338.64      355.18     32.98 o 
  -3   2   6       65.34       74.33     25.48 o 
  -2   2   6     1054.80     1043.42     46.69 o 
  -1   2   6     4779.91     3088.82     98.79 o 
   0   2   6      768.93      549.24     49.69 o 
   1   2   6      652.05     1053.44     44.56 o 
   2   2   6     2066.96     1691.80     88.39 o 
   3   2   6      956.46     1035.23     54.53 o 
   4   2   6     4830.72     4978.39    134.81 o 
   5   2   6     1254.06     1304.22    128.17 o 
   6   2   6        4.28        2.99     41.21 o 
   7   2   6      193.64      230.47     61.91 o 
   8   2   6       26.05       84.78     77.67 o 
   9   2   6      694.81      562.97    124.88 o 
 -10   3   6       25.61      -27.62     85.65 o 
  -9   3   6      728.79      608.30     93.98 o 
  -8   3   6      667.65      669.93     90.02 o 
  -7   3   6       29.16      102.76     61.01 o 
  -6   3   6        6.35        9.97     48.18 o 
  -5   3   6       76.09      116.15     44.96 o 
  -4   3   6       29.23      -35.05     46.68 o 
  -3   3   6       32.17       40.83     25.81 o 
  -2   3   6      461.09      515.20     39.11 o 
  -1   3   6     1133.48     1102.55     58.07 o 
   0   3   6      197.84      270.37     41.40 o 
   1   3   6      100.18      166.70     27.22 o 
   2   3   6      666.34      652.25     56.46 o 
   3   3   6     2218.00     1887.55    118.29 o 
   4   3   6       12.72       46.18     44.09 o 
   5   3   6     2612.59     2615.09    142.96 o 
   6   3   6     3094.67     3308.13    151.04 o 
   7   3   6     2702.80     2717.55    236.98 o 
   8   3   6      316.82      380.27    110.74 o 
   9   3   6      103.95       86.92     95.98 o 
  -9   4   6      814.52      733.83    102.18 o 
  -8   4   6      566.01      784.99     98.57 o 
  -7   4   6      693.30      561.52     77.78 o 
  -6   4   6      152.47      316.34     61.99 o 
  -5   4   6      842.83     1047.26     87.60 o 
  -4   4   6     1807.63     1879.44    100.75 o 
  -3   4   6        1.05       34.01     27.57 o 
  -2   4   6        3.35       26.78     24.92 o 
  -1   4   6       23.99       58.38     24.83 o 
   0   4   6     1729.02     1371.90     61.33 o 
   1   4   6     2975.93     3077.85     94.91 o 
   2   4   6       25.52       30.95     27.52 o 
   3   4   6       63.65       97.40     33.22 o 
   4   4   6      640.78      843.43     80.21 o 
   5   4   6     1773.51     1609.62    111.27 o 
   6   4   6      270.16      335.49     71.55 o 
   7   4   6        4.53       16.19     60.92 o 
   8   4   6      171.95      118.64     74.17 o 
  -9   5   6      127.78      138.95     79.12 o 
  -8   5   6       63.32      145.10     66.79 o 
  -7   5   6       87.27      111.59     64.02 o 
  -6   5   6      874.02      898.70     92.35 o 
  -5   5   6       13.85      -15.49     46.81 o 
  -4   5   6        9.40       81.14     44.04 o 
  -3   5   6      450.18      534.68     52.05 o 
  -2   5   6      406.62      474.51     47.54 o 
  -1   5   6     2484.92     2207.42    101.85 o 
   0   5   6      971.46      925.46     93.35 o 
   1   5   6      719.36      586.51     50.86 o 
   2   5   6       68.05      116.60     35.44 o 
   3   5   6      588.40      835.55    139.77 o 
   4   5   6      233.79      204.46     71.51 o 
   5   5   6       57.78       45.49     61.90 o 
   6   5   6      343.32      105.36     76.56 o 
   7   5   6      163.38      127.80     89.13 o 
   8   5   6      734.00      731.09    140.14 o 
  -8   6   6      631.32      724.38    107.07 o 
  -7   6   6      567.96      756.25    123.30 o 
  -6   6   6      452.24      385.50     83.21 o 
  -5   6   6       43.51       80.19     52.26 o 
  -4   6   6       47.83       96.72     70.99 o 
  -3   6   6     1436.54     1792.02    332.18 o 
  -2   6   6      314.47      366.80     63.72 o 
  -1   6   6      973.89      896.96     83.82 o 
   0   6   6      251.49      194.17     52.95 o 
   1   6   6     2024.36     2088.00    116.83 o 
   2   6   6     1081.18     1062.69    203.03 o 
   3   6   6       61.27       65.52     64.35 o 
   4   6   6       10.76       38.58     79.13 o 
   5   6   6        0.24      -53.77     61.02 o 
   6   6   6     1439.43     1684.22    174.50 o 
   7   6   6      836.12      752.47    162.22 o 
  -7   7   6       62.05       36.08     93.28 o 
  -6   7   6       26.88      185.58     93.61 o 
  -5   7   6      991.87     1092.03    144.84 o 
  -4   7   6      511.62      579.11    128.26 o 
  -3   7   6        3.78       15.86     64.12 o 
  -2   7   6     1434.33     1619.99    116.12 o 
  -1   7   6     1457.65     1525.01    153.01 o 
   0   7   6     1493.96     1799.75    120.81 o 
   1   7   6      203.07      276.22     85.57 o 
   2   7   6      467.03      470.96    163.81 o 
   3   7   6       29.67       36.16     68.50 o 
   4   7   6      766.28      509.61    131.58 o 
   5   7   6      219.50      118.06     90.12 o 
   6   7   6      268.05      130.64     93.90 o 
  -6   8   6      946.34      736.09    198.51 o 
  -5   8   6      504.55      771.90    193.95 o 
  -4   8   6      192.83      304.31    102.34 o 
  -3   8   6       78.62      115.18     91.08 o 
  -2   8   6      194.40       48.22     94.94 o 
  -1   8   6        9.53      -10.73     56.35 o 
   0   8   6      516.77      529.09    180.47 o 
   1   8   6        5.41      -29.18     85.03 o 
   2   8   6      314.64      379.35    106.35 o 
   3   8   6      551.71      452.18    112.70 o 
   4   8   6      461.98      490.94    121.76 o 
   5   8   6      261.81      237.25    108.45 o 
  -5   9   6        6.01       -6.09     92.46 o 
  -4   9   6      142.05       59.89     92.53 o 
  -3   9   6      474.82      368.10    183.89 o 
  -2   9   6      685.84      657.73    127.15 o 
  -1   9   6        0.12      116.91    117.60 o 
   0   9   6       32.62      156.64    102.88 o 
   1   9   6      374.26      188.13    105.11 o 
   2   9   6      478.16      279.38    109.45 o 
   3   9   6      698.62      363.21    136.99 o 
  -2  10   6       13.98      348.64    163.31 o 
  -1  10   6       66.11      -24.59    121.37 o 
   0  10   6      146.47       33.38    112.59 o 
   1  10   6      823.45      564.11    184.04 o 
  -2 -10   7       90.16      115.69    103.80 o 
  -1 -10   7      167.64      134.41    100.50 o 
   0 -10   7     1358.21     1116.64    156.43 o 
   1 -10   7      697.45      766.19    198.91 o 
   2 -10   7     1011.62     1101.54    194.84 o 
   3 -10   7      169.46      319.39    108.66 o 
  -5  -9   7        4.74      -25.07    180.52 o 
  -4  -9   7       33.25      147.54    147.65 o 
  -3  -9   7       31.88       72.66     98.81 o 
  -2  -9   7      134.31      248.08    105.01 o 
  -1  -9   7      864.71      707.18    128.07 o 
   0  -9   7     1648.08     1838.54    175.48 o 
   1  -9   7      671.80      907.30    130.87 o 
   2  -9   7       89.19      237.80     72.87 o 
   3  -9   7      471.55      416.17    118.74 o 
   4  -9   7      704.09      597.90    121.33 o 
   5  -9   7      693.68      719.34    138.69 o 
  -6  -8   7      657.27      652.69    111.98 o 
  -5  -8   7      615.15      538.03    128.29 o 
  -4  -8   7      177.04      227.67    119.14 o 
  -3  -8   7     1319.98     1373.52    158.85 o 
  -2  -8   7       97.07      113.88     70.03 o 
  -1  -8   7      807.31      805.66    255.48 o 
   0  -8   7      352.68      383.05    101.79 o 
   1  -8   7        0.77      -57.55     57.55 o 
   2  -8   7       51.61      171.62     84.55 o 
   3  -8   7      941.51      635.04    108.08 o 
   4  -8   7       88.53      232.67     87.25 o 
   5  -8   7      149.17      186.19     94.00 o 
   6  -8   7      566.91      688.97    137.22 o 
   7  -8   7      385.47      369.26    163.21 o 
  -7  -7   7      257.90      326.83     92.86 o 
  -6  -7   7      100.58      135.79     75.44 o 
  -5  -7   7      388.40      451.24     86.97 o 
  -4  -7   7      785.34      588.82     89.11 o 
  -3  -7   7      531.55      505.86     82.31 o 
  -2  -7   7        2.93       -2.89     49.27 o 
  -1  -7   7       41.12       18.06     46.26 o 
   0  -7   7      449.23      438.60     72.28 o 
   1  -7   7     2764.97     2917.08    158.31 o 
   2  -7   7      988.41      938.46     89.76 o 
   3  -7   7      133.98      237.75    181.41 o 
   4  -7   7       95.71      146.40     73.32 o 
   5  -7   7     1055.22      907.65    130.02 o 
   6  -7   7     1303.34      952.39    215.47 o 
   7  -7   7      429.60      381.06    114.23 o 
  -8  -6   7       78.84      254.52     85.99 o 
  -7  -6   7     1273.18     1537.03    232.83 o 
  -6  -6   7     1281.65     1194.80    158.33 o 
  -5  -6   7      290.93      372.98     77.45 o 
  -4  -6   7      651.06      602.00     83.57 o 
  -3  -6   7      539.40      501.62     70.61 o 
  -2  -6   7      207.69      265.29     57.05 o 
  -1  -6   7     2104.07     2398.46     98.57 o 
   0  -6   7     4247.77     4112.03    203.36 o 
   1  -6   7      169.26      313.52     46.71 o 
   2  -6   7      175.89      230.52     50.86 o 
   3  -6   7     2410.10     2487.86    160.98 o 
   4  -6   7     2291.25     2236.01    246.75 o 
   5  -6   7      909.18     1015.49    163.91 o 
   6  -6   7       48.97      159.72     74.33 o 
   7  -6   7      385.88      390.51    104.60 o 
   8  -6   7      160.99      268.48    107.62 o 
  -8  -5   7       89.78      194.79     82.31 o 
  -7  -5   7      322.48      389.91     84.66 o 
  -6  -5   7      170.56      117.49     63.78 o 
  -5  -5   7       66.10       65.63     55.95 o 
  -4  -5   7       60.87       27.74     63.25 o 
  -3  -5   7     5120.56     5027.40    176.53 o 
  -2  -5   7     4060.32     3882.57    119.69 o 
  -1  -5   7      773.72      918.50     77.86 o 
   0  -5   7        4.44       16.54     27.80 o 
   1  -5   7      899.18     1235.93    122.45 o 
   2  -5   7    10090.06     9698.13    222.36 o 
   3  -5   7     8164.88     7771.31    224.96 o 
   4  -5   7     1354.00     1324.06     89.99 o 
   5  -5   7       45.05       45.23     57.51 o 
   6  -5   7      821.14     1015.16    128.46 o 
   7  -5   7      462.74      379.97    101.33 o 
   8  -5   7      368.87      442.70    109.72 o 
   9  -5   7       62.58      141.79     97.27 o 
  -9  -4   7      410.25      481.07    129.22 o 
  -8  -4   7      257.58      402.33     97.50 o 
  -7  -4   7       12.37       68.63     55.43 o 
  -6  -4   7     1793.81     1918.39    127.24 o 
  -5  -4   7     1504.80     1731.18    139.01 o 
  -4  -4   7     2510.31     2767.28    126.60 o 
  -3  -4   7      545.56      677.00     66.95 o 
  -2  -4   7     1449.19     1545.15     90.70 o 
  -1  -4   7      874.61     1131.89     58.47 o 
   0  -4   7      413.41      595.80     51.71 o 
   1  -4   7     3230.93     3234.18     95.27 o 
   2  -4   7      210.28      204.48     33.07 o 
   3  -4   7     1161.44     1167.61     59.23 o 
   4  -4   7     1580.72     1428.80     86.24 o 
   5  -4   7      266.55      229.72     59.85 o 
   6  -4   7      686.54      770.61     86.79 o 
   7  -4   7      403.34      375.09    102.81 o 
   8  -4   7      531.09      623.76    121.08 o 
   9  -4   7       11.21       43.18     89.43 o 
  -9  -3   7      254.54      217.75    100.80 o 
  -8  -3   7        1.25       82.67     86.32 o 
  -7  -3   7        2.74      -24.75     48.19 o 
  -6  -3   7     2130.16     2263.69    127.40 o 
  -5  -3   7      518.29      561.69     80.20 o 
  -4  -3   7     3850.86     4113.04    150.33 o 
  -3  -3   7     2848.40     3091.72    119.60 o 
  -2  -3   7      199.11      212.33     31.06 o 
  -1  -3   7     2475.09     2416.27     76.27 o 
   0  -3   7     1511.36     1017.12     45.80 o 
   1  -3   7        0.55       18.36     19.08 o 
   2  -3   7      436.23      430.79     45.12 o 
   3  -3   7     7218.62     7404.31    248.72 o 
   4  -3   7     3220.04     2849.73     91.96 o 
   5  -3   7     2926.19     2544.25    125.00 o 
   6  -3   7      416.27      320.80     65.48 o 
   7  -3   7       36.16      158.97     55.19 o 
   8  -3   7      124.12       78.19     59.55 o 
   9  -3   7      842.96      875.19    108.86 o 
 -10  -2   7      346.36      245.32    149.18 o 
  -9  -2   7        0.49     -100.94    100.94 o 
  -8  -2   7      986.64     1026.92    134.60 o 
  -7  -2   7      625.07      810.91     87.49 o 
  -6  -2   7      424.62      362.58     93.20 o 
  -5  -2   7     2000.24     2201.51    110.11 o 
  -4  -2   7       14.12       -4.87     26.19 o 
  -3  -2   7     8019.78     6991.04    162.24 o 
  -2  -2   7     3261.77     3412.69     92.83 o 
  -1  -2   7     2266.88     2215.47     66.28 o 
   0  -2   7     1102.16     1306.73     60.79 o 
   1  -2   7      154.66      226.51     33.01 o 
   2  -2   7     1187.20     1500.58     55.36 o 
   3  -2   7     1779.14     1849.54     67.66 o 
   4  -2   7     2659.49     2460.70     84.51 o 
   5  -2   7     1282.46     1276.65     86.63 o 
   6  -2   7       20.37       37.29     45.19 o 
   7  -2   7     1159.72     1189.43     98.17 o 
   8  -2   7      951.41     1050.52    104.46 o 
   9  -2   7      242.51      199.50    123.40 o 
 -10  -1   7      173.72      275.98    105.37 o 
  -9  -1   7      354.73      301.35     95.20 o 
  -8  -1   7      722.20      485.29    102.07 o 
  -7  -1   7      421.52      653.86    219.24 o 
  -6  -1   7        0.57       23.68     38.28 o 
  -5  -1   7     4234.31     4360.15    125.46 o 
  -4  -1   7      314.30      317.77     36.24 o 
  -3  -1   7     3278.86     3425.61    112.26 o 
  -2  -1   7     6056.40     5142.52    119.60 o 
  -1  -1   7      117.15      165.50     22.55 o 
   0  -1   7      230.44      141.75     27.10 o 
   1  -1   7     6809.07     5416.72    118.75 o 
   2  -1   7     1975.26     1801.92     60.49 o 
   3  -1   7       96.90      100.55     26.83 o 
   4  -1   7     1846.32     2012.19     76.64 o 
   5  -1   7     1647.30     1540.78     73.98 o 
   6  -1   7     1704.17     1918.46    110.17 o 
   7  -1   7        1.78       -1.21     61.46 o 
   8  -1   7       92.43      171.94     77.70 o 
   9  -1   7       24.50       22.34     76.29 o 
 -10   0   7      661.72      775.43    141.34 o 
  -9   0   7      608.28      511.43    122.81 o 
  -8   0   7        2.37       45.53     77.99 o 
  -7   0   7       87.83       -7.44     54.40 o 
  -6   0   7      497.17      447.15     60.62 o 
  -5   0   7      266.41      219.58     36.44 o 
  -4   0   7       76.54      114.00     28.38 o 
  -3   0   7      400.70      659.23     41.18 o 
  -2   0   7     4312.20     4049.81     99.06 o 
  -1   0   7    11499.83    12167.15    235.51 o 
   0   0   7    17798.47    14383.92    271.65 o 
   1   0   7      139.61      141.08     21.65 o 
   2   0   7        6.63      -10.47     18.82 o 
   3   0   7     2203.20     2135.14     73.65 o 
   4   0   7     3370.56     3107.72     98.52 o 
   5   0   7      765.37      632.46     53.31 o 
   6   0   7     1098.16     1112.85    102.40 o 
   7   0   7      362.06      504.42    146.70 o 
   8   0   7     1326.71     1160.63    133.72 o 
   9   0   7     1417.57     1159.25    147.21 o 
 -10   1   7       10.45       87.11     81.78 o 
  -9   1   7       29.11      157.75     75.69 o 
  -8   1   7      303.03      203.99     78.01 o 
  -7   1   7      941.62      843.81     84.21 o 
  -6   1   7     1880.91     2022.44    109.40 o 
  -5   1   7       29.08       41.18     26.47 o 
  -4   1   7      500.47      612.32     44.21 o 
  -3   1   7       61.80       28.09     25.53 o 
  -2   1   7      229.59       75.18     21.31 o 
  -1   1   7     4472.67     4263.37    101.39 o 
   0   1   7     7513.79     7263.45    180.35 o 
   1   1   7       75.75        8.07     20.92 o 
   2   1   7      212.21      263.31     29.52 o 
   3   1   7     1618.48     1465.22     62.82 o 
   4   1   7      512.30      463.84     44.39 o 
   5   1   7        3.29       38.51     31.94 o 
   6   1   7       26.01       21.88     41.33 o 
   7   1   7     1600.91     1531.10    141.49 o 
   8   1   7      733.09      787.42    120.88 o 
   9   1   7     1142.54     1160.42    148.92 o 
 -10   2   7      175.87      204.27     96.88 o 
  -9   2   7     1022.42      955.44    132.03 o 
  -8   2   7     1756.34     1783.89    126.97 o 
  -7   2   7     1825.16     2053.02    176.49 o 
  -6   2   7      520.64      718.84     85.79 o 
  -5   2   7      857.80     1039.58     78.33 o 
  -4   2   7     4698.30     3680.41    102.45 o 
  -3   2   7     4869.85     4588.50    116.38 o 
  -2   2   7     7796.31     7879.98    170.89 o 
  -1   2   7      719.36     1125.79     43.49 o 
   0   2   7     1433.34     1423.98     66.90 o 
   1   2   7     9049.95     7155.07    155.20 o 
   2   2   7     2163.14     1726.26     64.82 o 
   3   2   7     1383.32     1285.36     61.13 o 
   4   2   7        0.61      -26.05     26.05 o 
   5   2   7      616.77      609.08     87.56 o 
   6   2   7      649.58      642.59     75.70 o 
   7   2   7      795.20      707.65     95.60 o 
   8   2   7       88.67       46.20     78.21 o 
   9   2   7      109.24      140.61    190.53 o 
 -10   3   7      560.85      596.27    127.82 o 
  -9   3   7     1083.20      844.15    104.34 o 
  -8   3   7       50.43       74.51     56.77 o 
  -7   3   7       82.22      190.94     56.02 o 
  -6   3   7      898.85      873.90     83.35 o 
  -5   3   7     2899.59     2636.42    119.89 o 
  -4   3   7      479.97      518.04     83.87 o 
  -3   3   7        1.53       -6.48     24.50 o 
  -2   3   7       96.53       48.70     24.02 o 
  -1   3   7     3000.90     2934.81     83.63 o 
   0   3   7     2542.44     2323.11     69.65 o 
   1   3   7     3826.17     3618.18     98.01 o 
   2   3   7     2990.90     3148.55     94.91 o 
   3   3   7      236.74      253.19     36.93 o 
   4   3   7        7.31      -20.41     35.00 o 
   5   3   7      234.33      291.90     60.43 o 
   6   3   7      194.61      264.53     92.64 o 
   7   3   7       20.58        2.97     77.69 o 
   8   3   7      511.21      281.22    103.13 o 
   9   3   7      352.83      254.99    111.54 o 
  -9   4   7       22.31       98.20     72.07 o 
  -8   4   7     1330.98     1316.03    117.72 o 
  -7   4   7      896.16     1116.21    104.22 o 
  -6   4   7     2996.08     3088.11    144.46 o 
  -5   4   7      925.34      851.78     80.85 o 
  -4   4   7      318.51      635.26     67.15 o 
  -3   4   7     1060.43      996.70     59.03 o 
  -2   4   7     1025.74      997.59     56.13 o 
  -1   4   7       67.97       43.66     36.51 o 
   0   4   7      146.37      148.62     28.84 o 
   1   4   7      113.00       -5.54     25.80 o 
   2   4   7     2068.46     1607.84     79.58 o 
   3   4   7     4176.61     3991.64    121.14 o 
   4   4   7     2509.34     2860.88    129.01 o 
   5   4   7       39.01       46.03     48.17 o 
   6   4   7      498.77      368.74     75.01 o 
   7   4   7      239.67      304.98    114.39 o 
   8   4   7        1.65       15.23     83.22 o 
  -9   5   7      294.08      329.26     90.35 o 
  -8   5   7     1465.78     1229.52    140.90 o 
  -7   5   7      225.08      250.31    116.49 o 
  -6   5   7      181.72      253.88     87.75 o 
  -5   5   7      329.22      454.74     71.86 o 
  -4   5   7     2042.25     1749.07    105.30 o 
  -3   5   7     1345.67     1297.70     72.86 o 
  -2   5   7     1241.12     1257.26     68.36 o 
  -1   5   7       37.74       34.52     40.34 o 
   0   5   7     1000.58     1203.08     83.81 o 
   1   5   7     2229.24     1888.47    103.89 o 
   2   5   7     1367.84     1434.19     92.74 o 
   3   5   7      279.06      228.41     70.20 o 
   4   5   7      147.83      185.63     71.51 o 
   5   5   7        0.51       41.05     65.32 o 
   6   5   7       96.64       20.82    146.36 o 
   7   5   7      155.12       81.46     87.60 o 
   8   5   7      141.77      136.98    102.32 o 
  -8   6   7       10.97      -64.45     71.44 o 
  -7   6   7      253.48      261.35    105.53 o 
  -6   6   7      358.92      417.75    107.78 o 
  -5   6   7     1284.75     1225.58    140.75 o 
  -4   6   7     1245.02     1083.08    128.66 o 
  -3   6   7      949.76     1189.53    125.50 o 
  -2   6   7      482.46      493.08     72.36 o 
  -1   6   7       18.03       20.02     43.61 o 
   0   6   7      194.22      115.79     48.95 o 
   1   6   7      703.81      704.11     81.26 o 
   2   6   7        0.23      -54.38     55.73 o 
   3   6   7       86.21      121.00     69.68 o 
   4   6   7      466.90      338.58     89.54 o 
   5   6   7     1091.15      967.89    137.07 o 
   6   6   7      317.03      459.84    125.93 o 
   7   6   7       10.63      -22.05     83.79 o 
  -7   7   7      880.00      790.78    241.40 o 
  -6   7   7     1077.12     1242.37    161.97 o 
  -5   7   7     1142.70     1190.43    182.75 o 
  -4   7   7       34.05       73.11     77.33 o 
  -3   7   7      922.45     1207.16    137.44 o 
  -2   7   7     1564.86     1579.12    116.10 o 
  -1   7   7      813.52      821.76     93.37 o 
   0   7   7        0.40       67.68     52.68 o 
   1   7   7      322.85      251.16     85.49 o 
   2   7   7       74.27      -18.39     66.80 o 
   3   7   7      514.25      566.70    111.09 o 
   4   7   7      777.31      725.61    124.64 o 
   5   7   7      254.86      112.71     98.12 o 
   6   7   7       19.81       67.43     94.37 o 
  -6   8   7        1.58        3.31     90.56 o 
  -5   8   7      274.90      443.78    186.07 o 
  -4   8   7     1155.61     1082.23    464.40 o 
  -3   8   7     1005.91     1307.06    153.82 o 
  -2   8   7      494.12      638.46    110.61 o 
  -1   8   7      143.24      252.29     74.35 o 
   0   8   7      105.76      117.54    146.95 o 
   1   8   7      996.64      873.31    256.52 o 
   2   8   7     1688.76     1289.36    154.35 o 
   3   8   7      381.82      374.31    110.23 o 
   4   8   7        0.59       40.22     89.32 o 
   5   8   7      120.01       24.41    204.02 o 
  -5   9   7      565.08      556.38    198.86 o 
  -4   9   7      865.99      778.39    295.14 o 
  -3   9   7       89.11       -4.24     81.05 o 
  -2   9   7      106.88      101.42     86.20 o 
  -1   9   7      332.19      512.05    154.79 o 
   0   9   7      822.30      780.20    131.17 o 
   1   9   7      290.93      402.15    199.65 o 
   2   9   7        9.11      -10.46    159.89 o 
   3   9   7       13.65       95.81     97.78 o 
  -1  10   7      538.54      247.99    158.16 o 
   0  10   7      287.11       55.69    106.21 o 
  -2 -10   8      187.00      207.87    112.60 o 
  -1 -10   8      446.61      297.17    114.85 o 
   0 -10   8      466.02      714.32    137.04 o 
   1 -10   8       37.87      383.34    170.15 o 
   2 -10   8      275.55      325.24    131.98 o 
   3 -10   8     1016.09      968.61    152.35 o 
  -5  -9   8       53.34      -83.21     83.21 o 
  -4  -9   8     1041.82      970.92    157.85 o 
  -3  -9   8     1057.25     1126.46    200.94 o 
  -2  -9   8      407.63      730.97    139.09 o 
  -1  -9   8      215.95      261.70     98.27 o 
   0  -9   8      195.98      306.37    100.74 o 
   1  -9   8      260.23      238.00     91.31 o 
   2  -9   8      296.81      460.56    111.44 o 
   3  -9   8      153.33      146.90     86.86 o 
   4  -9   8      117.02      224.51    162.27 o 
   5  -9   8      148.88      196.56    103.49 o 
  -6  -8   8      181.72      275.12    110.57 o 
  -5  -8   8      264.58      245.25    208.53 o 
  -4  -8   8      746.10      745.22    131.80 o 
  -3  -8   8     1806.28     1459.24    163.92 o 
  -2  -8   8      167.16      311.00     99.98 o 
  -1  -8   8      248.43      210.68     86.13 o 
   0  -8   8       93.25      197.13     78.03 o 
   1  -8   8      192.03      123.32     62.88 o 
   2  -8   8        9.69       44.83     78.35 o 
   3  -8   8       11.89      107.21     73.93 o 
   4  -8   8      765.67      697.08    122.34 o 
   5  -8   8     1817.23     1492.20    185.13 o 
   6  -8   8      871.77      939.29    150.06 o 
  -7  -7   8      212.87      238.11     88.95 o 
  -6  -7   8     1199.23     1477.32    158.62 o 
  -5  -7   8     1004.53     1126.88    104.41 o 
  -4  -7   8       20.90       61.76     50.89 o 
  -3  -7   8       66.88      106.33     58.30 o 
  -2  -7   8      415.66      630.02    107.32 o 
  -1  -7   8      136.99       19.82     91.27 o 
   0  -7   8      542.39      973.26    190.91 o 
   1  -7   8       73.43      286.51     67.88 o 
   2  -7   8      113.88      157.36     58.17 o 
   3  -7   8     1108.90     1002.46    188.99 o 
   4  -7   8      113.45      124.67     74.21 o 
   5  -7   8        4.42       90.07     93.60 o 
   6  -7   8       55.25       94.63    100.05 o 
   7  -7   8      405.48      500.68    126.77 o 
  -8  -6   8      718.69      662.90    108.07 o 
  -7  -6   8      399.39      309.43     81.75 o 
  -6  -6   8      714.56      520.28    112.02 o 
  -5  -6   8        7.49       53.47     57.15 o 
  -4  -6   8       41.18       14.66     52.42 o 
  -3  -6   8     1505.64     1579.97     97.96 o 
  -2  -6   8     1316.53     1154.91     91.19 o 
  -1  -6   8      388.97      503.57     53.02 o 
   0  -6   8      258.92      255.32     44.27 o 
   1  -6   8     1816.14     2065.60    113.96 o 
   2  -6   8      341.45      546.35    111.32 o 
   3  -6   8     1855.20     1884.91    144.08 o 
   4  -6   8      646.02      446.74    183.19 o 
   5  -6   8      679.26      784.21    251.17 o 
   6  -6   8     1537.90     1353.29    151.69 o 
   7  -6   8     1321.39     1464.34    166.56 o 
   8  -6   8      222.37      235.23    107.16 o 
  -8  -5   8      375.82      365.42    111.54 o 
  -7  -5   8      116.48       42.31     63.09 o 
  -6  -5   8       26.40       92.92     59.36 o 
  -5  -5   8     1018.17     1101.23     89.22 o 
  -4  -5   8     1151.36     1296.42     88.34 o 
  -3  -5   8     2344.60     2716.39    150.88 o 
  -2  -5   8      385.04      426.22     46.82 o 
  -1  -5   8      469.40      604.47     63.29 o 
   0  -5   8     2561.85     2186.40    127.32 o 
   1  -5   8     8685.93     9064.12    251.44 o 
   2  -5   8     1907.86     2114.57     83.62 o 
   3  -5   8      240.02      403.32    104.61 o 
   4  -5   8     1148.54     1454.65    130.97 o 
   5  -5   8      419.20      500.12     95.23 o 
   6  -5   8      266.08      314.69     89.21 o 
   7  -5   8      218.89      108.91     77.64 o 
   8  -5   8      221.79      259.87    100.23 o 
   9  -5   8        2.92      139.42    146.85 o 
  -9  -4   8      368.55      424.78    135.30 o 
  -8  -4   8       29.71       49.17     63.16 o 
  -7  -4   8     1025.92     1166.32    111.60 o 
  -6  -4   8     1395.41     1488.27    114.02 o 
  -5  -4   8     1256.67     1221.08     99.93 o 
  -4  -4   8      602.90      669.92     74.71 o 
  -3  -4   8       32.48       35.41     38.91 o 
  -2  -4   8     2361.71     2042.70     79.84 o 
  -1  -4   8     1530.07     1479.78     89.04 o 
   0  -4   8     3444.17     3422.33    116.97 o 
   1  -4   8     1559.61     1410.33     60.84 o 
   2  -4   8      657.55      812.52     48.67 o 
   3  -4   8       15.47        1.77     25.34 o 
   4  -4   8      161.53      160.65     44.08 o 
   5  -4   8        8.23       -8.16     39.72 o 
   6  -4   8      263.36      153.03     58.10 o 
   7  -4   8      212.86      106.30     79.02 o 
   8  -4   8      341.89      480.58    111.99 o 
   9  -4   8     1336.27     1230.08    247.89 o 
  -9  -3   8       82.44       97.68    101.49 o 
  -8  -3   8     1291.75     1078.84    143.23 o 
  -7  -3   8      384.93      561.01     81.21 o 
  -6  -3   8      309.47      376.57     68.10 o 
  -5  -3   8      622.32      673.70    126.54 o 
  -4  -3   8      194.84      154.49     46.08 o 
  -3  -3   8       12.18        8.15     24.67 o 
  -2  -3   8      833.13      977.33     53.45 o 
  -1  -3   8     3124.16     2728.95     82.02 o 
   0  -3   8     1254.71     1591.90     60.64 o 
   1  -3   8      486.09      509.34     48.22 o 
   2  -3   8     5010.96     4092.71    118.05 o 
   3  -3   8      551.61      589.40     43.02 o 
   4  -3   8      136.71      153.03     33.24 o 
   5  -3   8        3.22      107.21     44.90 o 
   6  -3   8       10.19      -45.09     45.09 o 
   7  -3   8     2315.94     2551.45    301.01 o 
   8  -3   8      664.06      510.82     87.48 o 
   9  -3   8       20.64       46.48     90.59 o 
 -10  -2   8      320.34      157.60    123.80 o 
  -9  -2   8      298.24      270.02     98.54 o 
  -8  -2   8     1486.90     1284.93    143.76 o 
  -7  -2   8      315.62      415.61     91.64 o 
  -6  -2   8       41.82      -10.77     42.72 o 
  -5  -2   8        5.36        1.67     37.52 o 
  -4  -2   8       81.02       96.71     30.46 o 
  -3  -2   8     2522.69     2612.92     85.48 o 
  -2  -2   8     1051.34     1384.07     56.34 o 
  -1  -2   8      664.75      657.61     42.02 o 
   0  -2   8     1271.73     1035.45     56.92 o 
   1  -2   8     3212.86     2489.05     88.89 o 
   2  -2   8     1205.66     1423.57     55.35 o 
   3  -2   8      580.86      696.48     45.12 o 
   4  -2   8        0.92      -23.91     23.91 o 
   5  -2   8      885.07     1096.52     64.68 o 
   6  -2   8        3.32      -11.36     43.00 o 
   7  -2   8       24.77       58.54     47.80 o 
   8  -2   8      101.37      117.85     64.07 o 
   9  -2   8      240.59      269.21     95.96 o 
 -10  -1   8     1007.51      910.10    146.87 o 
  -9  -1   8      297.35      316.33     97.83 o 
  -8  -1   8       22.94      -30.88     62.92 o 
  -7  -1   8      676.03      680.39     99.94 o 
  -6  -1   8      850.84      781.53     73.52 o 
  -5  -1   8     3011.80     2834.02     97.22 o 
  -4  -1   8      416.54      467.79     50.97 o 
  -3  -1   8      260.15      302.85     33.96 o 
  -2  -1   8     1753.30     1719.58     66.55 o 
  -1  -1   8      794.46      822.82     38.48 o 
   0  -1   8     4787.57     4943.06    133.41 o 
   1  -1   8     1521.08      938.76     40.52 o 
   2  -1   8      786.54      948.19     46.20 o 
   3  -1   8     6378.98     5765.41    141.11 o 
   4  -1   8     2034.59     1954.82     76.84 o 
   5  -1   8     1392.54     1499.20     93.34 o 
   6  -1   8      199.68      173.53     54.12 o 
   7  -1   8      164.51      138.21     58.26 o 
   8  -1   8     1380.87     1387.92    143.65 o 
   9  -1   8      737.53      583.12    116.58 o 
 -10   0   8        5.64      -57.17     83.73 o 
  -9   0   8       56.46       26.21     75.15 o 
  -8   0   8      762.01      582.17    105.11 o 
  -7   0   8     1334.26     1427.77    130.00 o 
  -6   0   8     1407.24     1304.24     89.00 o 
  -5   0   8      787.30      597.65     48.28 o 
  -4   0   8      803.90      773.38     48.90 o 
  -3   0   8      741.42      535.72     48.12 o 
  -2   0   8     2152.39     1963.49     64.10 o 
  -1   0   8        3.79      115.10     21.25 o 
   0   0   8      415.83      557.79     33.75 o 
   1   0   8     5430.77     4848.18    125.56 o 
   2   0   8     4261.76     4466.57    110.79 o 
   3   0   8      241.65      264.90     34.71 o 
   4   0   8      409.96      425.80     43.77 o 
   5   0   8      760.55      954.95     73.91 o 
   6   0   8      372.91      274.15     55.85 o 
   7   0   8       56.83       54.85     66.22 o 
   8   0   8      174.60      149.78     77.82 o 
   9   0   8      215.01       87.90    202.23 o 
 -10   1   8      472.05      190.46     95.95 o 
  -9   1   8      662.58      851.59    127.47 o 
  -8   1   8      329.61      156.74     76.38 o 
  -7   1   8       80.42       53.87     50.37 o 
  -6   1   8      111.03      155.75     48.72 o 
  -5   1   8     3839.56     3313.26    102.92 o 
  -4   1   8     2527.71     2359.35     79.69 o 
  -3   1   8      624.68      673.47     43.16 o 
  -2   1   8     1406.72     1809.30     61.10 o 
  -1   1   8     1440.84     1105.57     43.82 o 
   0   1   8      377.70      515.10     40.39 o 
   1   1   8       92.46        9.38     17.74 o 
   2   1   8     1457.45     1669.13     61.39 o 
   3   1   8       21.84       59.02     32.59 o 
   4   1   8     1313.30     1133.80     62.37 o 
   5   1   8     1739.93     1633.42    130.98 o 
   6   1   8     1291.76     1526.23    111.46 o 
   7   1   8     1918.10     1733.29    147.51 o 
   8   1   8       86.14      120.20    191.82 o 
   9   1   8      189.17      348.85    106.10 o 
 -10   2   8      208.94      212.36     94.34 o 
  -9   2   8      414.68      532.25    104.88 o 
  -8   2   8      147.81      140.79     60.83 o 
  -7   2   8     1533.00     1525.26    108.39 o 
  -6   2   8     1167.12     1045.40     96.47 o 
  -5   2   8     2217.52     2242.11    107.50 o 
  -4   2   8        8.44       12.62     24.07 o 
  -3   2   8      702.55      800.64     47.23 o 
  -2   2   8      833.09      616.86     39.35 o 
  -1   2   8      744.77      879.10     87.38 o 
   0   2   8      339.16      493.31     45.47 o 
   1   2   8     7531.06     7520.53    162.84 o 
   2   2   8     3530.92     3284.03     95.26 o 
   3   2   8      623.30      598.40     46.56 o 
   4   2   8     1668.73     1757.60     78.62 o 
   5   2   8     1631.49     1655.72    100.06 o 
   6   2   8      524.00      514.43     73.62 o 
   7   2   8      203.00       99.70     57.11 o 
   8   2   8       84.69       70.71     83.49 o 
   9   2   8      367.02      419.08    290.14 o 
  -9   3   8       42.75      141.06     73.82 o 
  -8   3   8      581.24      634.41     89.52 o 
  -7   3   8     1489.70     1321.13    224.61 o 
  -6   3   8      382.69      356.50     63.83 o 
  -5   3   8      345.44      397.37     72.25 o 
  -4   3   8      571.63      496.68     92.51 o 
  -3   3   8     1717.35     1503.66     65.64 o 
  -2   3   8     2984.32     2169.18     73.75 o 
  -1   3   8       15.28       32.48     20.02 o 
   0   3   8      519.52      465.17     50.94 o 
   1   3   8        0.80       26.36     22.43 o 
   2   3   8       30.90       13.32     24.46 o 
   3   3   8     1538.32     1618.01     72.37 o 
   4   3   8      222.68      258.19     41.51 o 
   5   3   8      270.19      321.90     63.51 o 
   6   3   8      141.36      150.52     61.23 o 
   7   3   8     1189.83     1115.32    165.33 o 
   8   3   8      451.71      405.22    130.34 o 
   9   3   8       16.45      -93.49     93.49 o 
  -9   4   8      364.89      276.53     82.18 o 
  -8   4   8     1043.84      895.07    111.61 o 
  -7   4   8      263.60      225.80     66.76 o 
  -6   4   8      137.94      297.73     74.66 o 
  -5   4   8      822.45      845.29     83.12 o 
  -4   4   8     2965.55     2756.92    120.36 o 
  -3   4   8       11.79        1.70     27.44 o 
  -2   4   8      628.02      722.60     49.75 o 
  -1   4   8       42.16       75.86     24.69 o 
   0   4   8      250.92      270.02     31.83 o 
   1   4   8      319.93      352.03     45.78 o 
   2   4   8       13.16       41.00     30.59 o 
   3   4   8       99.64      111.68     35.85 o 
   4   4   8       62.36        3.84     43.52 o 
   5   4   8     4119.97     4033.95    209.18 o 
   6   4   8     2116.11     2186.99    305.85 o 
   7   4   8      364.43      277.32     92.61 o 
   8   4   8        3.19        9.60    112.84 o 
  -9   5   8      123.25      176.50    158.53 o 
  -8   5   8       44.57      113.36     69.21 o 
  -7   5   8      493.53      503.05     85.97 o 
  -6   5   8      852.01      984.44    100.43 o 
  -5   5   8      808.60      780.10     99.53 o 
  -4   5   8      385.58      492.86     66.98 o 
  -3   5   8       34.48       20.88     41.65 o 
  -2   5   8      308.99      342.71     57.22 o 
  -1   5   8     5563.39     5897.18    309.93 o 
   0   5   8     1131.50     1034.48     81.26 o 
   1   5   8     1331.70     1500.27     96.39 o 
   2   5   8       27.35       55.92     43.52 o 
   3   5   8     2151.37     2080.98    152.82 o 
   4   5   8      777.47      855.18    114.99 o 
   5   5   8        1.13       32.98    116.56 o 
   6   5   8      300.76      181.47     87.66 o 
   7   5   8       33.36       97.99     84.97 o 
   8   5   8      356.71      349.42    119.83 o 
  -8   6   8      178.97      369.33    132.92 o 
  -7   6   8      895.81     1165.82    256.27 o 
  -6   6   8       59.35       -1.79     79.68 o 
  -5   6   8       80.81      150.21     80.40 o 
  -4   6   8     1318.14     1275.49    135.03 o 
  -3   6   8     4348.63     4204.24    895.20 o 
  -2   6   8     1819.54     2006.93    126.89 o 
  -1   6   8     2299.20     2249.54    124.52 o 
   0   6   8       47.48      -13.57     50.16 o 
   1   6   8      193.70      183.20     54.25 o 
   2   6   8      507.30      608.59    101.88 o 
   3   6   8        6.30       31.53     64.12 o 
   4   6   8      122.92      109.45     73.81 o 
   5   6   8       77.09      -44.96    116.21 o 
   6   6   8      996.22      539.52    122.94 o 
   7   6   8      993.49      954.43    157.19 o 
  -7   7   8      258.38      409.62    128.80 o 
  -6   7   8       72.98       96.41     95.27 o 
  -5   7   8      189.70      118.63     85.21 o 
  -4   7   8      202.18      256.05    130.69 o 
  -3   7   8      712.41      674.53    115.34 o 
  -2   7   8       72.33       95.90     59.10 o 
  -1   7   8       65.16      127.52     94.51 o 
   0   7   8     1618.97     1448.31    112.46 o 
   1   7   8      586.35      589.46    104.12 o 
   2   7   8     1124.12     1058.07    133.71 o 
   3   7   8        0.32      112.67     78.03 o 
   4   7   8       52.15      -11.51     77.58 o 
   5   7   8      747.21      781.06    308.13 o 
   6   7   8      277.57      152.50    106.91 o 
  -6   8   8      789.45      615.73    248.79 o 
  -5   8   8      447.87      342.67    111.44 o 
  -4   8   8      250.27      -13.42     78.99 o 
  -3   8   8      378.88      309.72     98.29 o 
  -2   8   8     1688.53     1273.47    208.23 o 
  -1   8   8     1251.17     1265.78    121.04 o 
   0   8   8     1440.22     1608.63    284.43 o 
   1   8   8      203.26      236.83     90.50 o 
   2   8   8        0.17       27.57     78.91 o 
   3   8   8      506.88      366.41    107.76 o 
   4   8   8      174.55      185.82    104.64 o 
   5   8   8      449.32      378.01    135.70 o 
  -5   9   8       14.94      252.08    118.74 o 
  -4   9   8        0.07       93.28     94.01 o 
  -3   9   8      218.91      176.50    100.68 o 
  -2   9   8     1006.65      941.95    154.98 o 
  -1   9   8      522.60      796.63    189.09 o 
   0   9   8       76.50      142.60     91.83 o 
   1   9   8      316.04      123.65     92.39 o 
   2   9   8      630.24      438.87    142.94 o 
   3   9   8     1310.87     1233.23    468.62 o 
  -2 -10   9      653.08      335.68    206.79 o 
  -1 -10   9      179.80      206.01    155.58 o 
   0 -10   9      255.79      406.63    125.87 o 
   1 -10   9      501.52      651.37    186.91 o 
   2 -10   9      674.80      509.08    155.18 o 
   3 -10   9       84.91      133.81     98.67 o 
  -4  -9   9      227.29      193.97    111.03 o 
  -3  -9   9      211.19      233.61    103.19 o 
  -2  -9   9      491.77      376.97    116.39 o 
  -1  -9   9     2284.10     2250.60    264.70 o 
   0  -9   9     2869.45     3024.51    217.99 o 
   1  -9   9      528.53      605.72    115.30 o 
   2  -9   9      309.51      270.33    121.72 o 
   3  -9   9      114.86      118.06     89.78 o 
   4  -9   9       55.08      111.43     87.42 o 
   5  -9   9       94.26      143.53    100.41 o 
  -6  -8   9      522.93      451.06    126.59 o 
  -5  -8   9      689.22      340.62    114.21 o 
  -4  -8   9      312.56      399.22    178.19 o 
  -3  -8   9      638.00      870.87    136.44 o 
  -2  -8   9     1654.29     1703.55    380.47 o 
  -1  -8   9      912.39      874.65    126.21 o 
   0  -8   9      258.31      419.69    100.40 o 
   1  -8   9      247.49      142.95     80.45 o 
   2  -8   9      827.51      654.53    117.44 o 
   3  -8   9      861.91      851.54    145.37 o 
   4  -8   9      180.15      250.80     90.83 o 
   5  -8   9        0.08      161.49     87.88 o 
   6  -8   9      197.30      194.96    112.15 o 
  -7  -7   9      229.63      313.12     95.34 o 
  -6  -7   9       66.92      151.97     77.23 o 
  -5  -7   9      365.89      328.47     78.51 o 
  -4  -7   9      603.13      664.27     93.63 o 
  -3  -7   9      255.09      333.21    243.63 o 
  -2  -7   9       77.69       61.06     67.09 o 
  -1  -7   9      547.85      629.20    132.23 o 
   0  -7   9     2309.64     2038.27    124.37 o 
   1  -7   9     5646.47     5869.64    208.90 o 
   2  -7   9     2094.63     1878.63    119.16 o 
   3  -7   9      754.86      770.42    111.53 o 
   4  -7   9       19.34      -39.09     60.53 o 
   5  -7   9      574.50      503.66    110.65 o 
   6  -7   9      945.19      784.68    136.74 o 
   7  -7   9      674.18      840.61    141.15 o 
  -8  -6   9      143.37       77.75     79.37 o 
  -7  -6   9      366.97      500.41    187.61 o 
  -6  -6   9       26.72       24.69     63.25 o 
  -5  -6   9      632.33      721.39     94.28 o 
  -4  -6   9       92.77      104.88     78.89 o 
  -3  -6   9      264.44      222.66     59.62 o 
  -2  -6   9      690.27      560.15     99.38 o 
  -1  -6   9     2673.71     2684.72    131.07 o 
   0  -6   9     1415.95     1274.01     94.61 o 
   1  -6   9     1322.18     1602.88    152.20 o 
   2  -6   9      154.03      218.55     54.08 o 
   3  -6   9       11.87       20.39     57.54 o 
   4  -6   9      156.73      333.87     81.54 o 
   5  -6   9      265.06      123.30     85.57 o 
   6  -6   9      402.51      338.96    148.04 o 
   7  -6   9        1.30      225.02     92.27 o 
   8  -6   9      197.16      190.25    103.42 o 
  -8  -5   9       54.92      276.18     96.67 o 
  -7  -5   9      546.21      517.95     87.83 o 
  -6  -5   9       17.06       28.77     56.84 o 
  -5  -5   9      646.95      701.39     87.02 o 
  -4  -5   9       84.61      191.84     53.60 o 
  -3  -5   9       28.78       58.80     42.42 o 
  -2  -5   9      799.15      988.42     64.51 o 
  -1  -5   9      364.22      482.66     52.27 o 
   0  -5   9      759.90      856.33     61.18 o 
   1  -5   9        9.27       10.01     28.09 o 
   2  -5   9     5736.42     5519.02    180.13 o 
   3  -5   9     3852.28     3563.90    150.05 o 
   4  -5   9     5590.16     5652.55    250.51 o 
   5  -5   9        1.02       48.36     80.71 o 
   6  -5   9      179.71      257.90     84.31 o 
   7  -5   9      421.02      491.10    111.53 o 
   8  -5   9      613.96      850.20    139.89 o 
  -9  -4   9      198.47      165.16    103.26 o 
  -8  -4   9      706.36      674.08    127.46 o 
  -7  -4   9      347.54      508.08     91.81 o 
  -6  -4   9       92.03       68.63     52.38 o 
  -5  -4   9      187.63      205.19     63.94 o 
  -4  -4   9     1993.27     2102.13    116.71 o 
  -3  -4   9     2224.94     2235.07    206.45 o 
  -2  -4   9     1423.94     1545.39     71.16 o 
  -1  -4   9     1290.33     1423.73     65.61 o 
   0  -4   9        0.72        2.97     22.15 o 
   1  -4   9      616.51      441.97     37.83 o 
   2  -4   9     3476.80     3837.42    154.77 o 
   3  -4   9      842.73      769.95     84.91 o 
   4  -4   9      960.10      818.50     92.45 o 
   5  -4   9        2.34      -41.35     41.35 o 
   6  -4   9       81.59      119.59     71.25 o 
   7  -4   9      684.36      787.64    125.42 o 
   8  -4   9      534.40      557.95    118.26 o 
   9  -4   9      170.38      324.67    115.14 o 
  -9  -3   9      371.21      200.37    208.23 o 
  -8  -3   9      458.01      427.73    108.87 o 
  -7  -3   9       42.17       61.99     51.95 o 
  -6  -3   9     2451.42     2294.55    130.08 o 
  -5  -3   9     2970.66     3274.27    173.05 o 
  -4  -3   9     6465.50     6240.39    196.97 o 
  -3  -3   9     2703.11     2723.21     90.39 o 
  -2  -3   9        1.59       55.50     26.91 o 
  -1  -3   9      928.25      794.21     45.43 o 
   0  -3   9     2359.48     2807.75    105.12 o 
   1  -3   9      253.61      270.47     42.00 o 
   2  -3   9      749.61      901.75     46.28 o 
   3  -3   9     3674.56     3610.97    103.50 o 
   4  -3   9     3349.85     3148.62    193.79 o 
   5  -3   9     2869.61     3094.32    140.95 o 
   6  -3   9      139.21      127.67     67.28 o 
   7  -3   9      668.14      774.95     90.08 o 
   8  -3   9      132.04      297.40    136.29 o 
   9  -3   9      470.52      557.42    125.37 o 
 -10  -2   9      575.05      563.88    168.42 o 
  -9  -2   9       49.11       66.46     78.58 o 
  -8  -2   9       15.09       26.71     64.93 o 
  -7  -2   9     1790.96     1736.29    181.01 o 
  -6  -2   9      604.85      600.29     74.68 o 
  -5  -2   9     2018.72     2076.05    109.46 o 
  -4  -2   9      284.81      299.17     39.36 o 
  -3  -2   9     1190.96     1176.00     59.08 o 
  -2  -2   9     3526.13     3333.70     93.94 o 
  -1  -2   9     2044.35     1809.85     60.40 o 
   0  -2   9      322.91      227.51     37.31 o 
   1  -2   9     1208.52     1233.65     82.36 o 
   2  -2   9     1746.72     1514.69     58.98 o 
   3  -2   9     4356.97     3841.65    107.89 o 
   4  -2   9     2252.11     2177.76     83.42 o 
   5  -2   9     1055.61     1088.41     76.49 o 
   6  -2   9       14.14        6.23     46.12 o 
   7  -2   9      453.24      438.53     74.45 o 
   8  -2   9      599.67      727.54     94.41 o 
   9  -2   9       29.07       -9.23     78.82 o 
 -10  -1   9        1.33      107.61     93.90 o 
  -9  -1   9      355.77      302.92     98.05 o 
  -8  -1   9      948.52     1052.41    130.51 o 
  -7  -1   9      641.20      748.87    245.66 o 
  -6  -1   9      465.80      390.77     60.12 o 
  -5  -1   9     3238.38     2943.27    100.14 o 
  -4  -1   9     9653.77     8051.69    187.53 o 
  -3  -1   9     6992.33     6812.41    159.19 o 
  -2  -1   9     2016.14     1841.63     63.35 o 
  -1  -1   9     4083.36     4149.76    100.33 o 
   0  -1   9     3573.53     2795.97     80.85 o 
   1  -1   9      675.67      982.27     46.31 o 
   2  -1   9     1773.24     1476.50     69.26 o 
   3  -1   9      126.78       93.47     28.76 o 
   4  -1   9        0.69        4.87     26.07 o 
   5  -1   9      188.68      260.36     62.78 o 
   6  -1   9      438.98      505.05     71.82 o 
   7  -1   9      159.81       92.76     71.55 o 
   8  -1   9     1038.95     1038.89    129.88 o 
   9  -1   9       39.97      195.92     93.56 o 
 -10   0   9     1094.74     1056.95    150.47 o 
  -9   0   9      583.66      594.77    171.15 o 
  -8   0   9      494.14      689.14    308.13 o 
  -7   0   9        1.31      106.22     61.74 o 
  -6   0   9     1910.31     1714.55    132.36 o 
  -5   0   9      439.04      460.78     45.39 o 
  -4   0   9     3094.31     3252.81     99.52 o 
  -3   0   9     3534.90     2952.91    102.96 o 
  -2   0   9     1556.70     1884.51     64.06 o 
  -1   0   9      165.98       97.54     21.70 o 
   0   0   9     5215.55     4492.50    104.41 o 
   1   0   9      964.05      978.22     43.76 o 
   2   0   9     7652.96     6858.42    155.22 o 
   3   0   9      101.95       80.00     27.25 o 
   4   0   9     1433.25     1396.49     75.11 o 
   5   0   9     2103.66     2224.27     90.84 o 
   6   0   9      927.06      910.32     68.39 o 
   7   0   9      200.74      207.21    113.44 o 
   8   0   9       52.61       94.93     74.54 o 
   9   0   9      249.18      326.64    103.06 o 
 -10   1   9      493.92      637.18    128.90 o 
  -9   1   9        6.64      -53.26     68.79 o 
  -8   1   9        0.26       93.56    143.43 o 
  -7   1   9      186.37      183.88     58.00 o 
  -6   1   9     1301.73     1342.39    108.30 o 
  -5   1   9     2865.95     2400.83     87.50 o 
  -4   1   9       96.41      130.99     31.79 o 
  -3   1   9      849.31      739.93     59.21 o 
  -2   1   9     7029.61     7135.94    158.16 o 
  -1   1   9     2991.11     2385.98     68.57 o 
   0   1   9     3477.75     3640.46    112.25 o 
   1   1   9     1284.04      858.58     73.86 o 
   2   1   9      213.87      231.19     38.72 o 
   3   1   9      244.14      293.83     41.68 o 
   4   1   9       76.23       28.16     29.05 o 
   5   1   9      400.11      462.31     51.38 o 
   6   1   9        2.26       72.57     60.77 o 
   7   1   9        7.11      -19.21     79.67 o 
   8   1   9      579.92      406.89    103.73 o 
   9   1   9     1151.74      996.45    144.87 o 
 -10   2   9        5.77      154.41     88.83 o 
  -9   2   9      548.44      488.19    109.66 o 
  -8   2   9      982.34     1039.61    122.97 o 
  -7   2   9     2947.48     2475.36    136.68 o 
  -6   2   9      167.05      169.54     53.70 o 
  -5   2   9     1974.54     1793.33    100.85 o 
  -4   2   9     1623.03     1864.34     74.42 o 
  -3   2   9     1393.10     1234.44     75.11 o 
  -2   2   9     2784.52     2488.83     77.73 o 
  -1   2   9        2.29       26.12     27.28 o 
   0   2   9       27.29       18.85     27.08 o 
   1   2   9     1795.59     2145.23     66.79 o 
   2   2   9       78.09       65.41     26.09 o 
   3   2   9      797.16      793.88     53.35 o 
   4   2   9       30.87        3.42     29.85 o 
   5   2   9        0.43      -37.56     37.56 o 
   6   2   9     1449.54     1663.83    119.19 o 
   7   2   9      613.66      575.66     82.59 o 
   8   2   9      329.52      189.11    119.53 o 
   9   2   9       48.36       -5.40     91.62 o 
  -9   3   9     1316.05     1317.28    125.05 o 
  -8   3   9      870.64      761.35     95.91 o 
  -7   3   9      517.41      512.82     77.22 o 
  -6   3   9       14.97       50.22     45.26 o 
  -5   3   9     1079.09     1048.75    102.57 o 
  -4   3   9     4799.17     4290.08    225.51 o 
  -3   3   9     5498.55     5325.63    137.57 o 
  -2   3   9       64.45       28.14     28.09 o 
  -1   3   9     4045.75     4350.39    140.83 o 
   0   3   9     6508.16     5679.55    171.19 o 
   1   3   9     3390.68     2676.20     80.44 o 
   2   3   9     1742.69     1621.56     69.02 o 
   3   3   9     1426.72     1420.45    118.05 o 
   4   3   9      231.13      211.56     41.47 o 
   5   3   9      520.57      502.58     98.83 o 
   6   3   9      387.89      492.15     76.14 o 
   7   3   9       19.64       66.95     79.83 o 
   8   3   9       93.20      120.38    129.80 o 
  -9   4   9       28.17      172.04     96.64 o 
  -8   4   9       61.54        7.56     62.71 o 
  -7   4   9      655.44      657.44    116.81 o 
  -6   4   9     1849.12     1421.50    106.99 o 
  -5   4   9      247.39      379.39     63.50 o 
  -4   4   9       45.55      126.59     44.49 o 
  -3   4   9      568.53      771.88     55.36 o 
  -2   4   9     1841.42     1976.97     77.74 o 
  -1   4   9     2158.67     1739.91    197.12 o 
   0   4   9     5233.97     5047.73    241.48 o 
   1   4   9     2444.15     2380.76    110.18 o 
   2   4   9      241.46      407.84     96.20 o 
   3   4   9        1.17       37.86     41.27 o 
   4   4   9      331.61      159.71     64.96 o 
   5   4   9      246.87      134.34     76.15 o 
   6   4   9       19.11       -0.70     67.71 o 
   7   4   9      389.84      267.43     99.56 o 
   8   4   9       98.05       52.11     93.84 o 
  -9   5   9      353.63      331.19     93.20 o 
  -8   5   9      674.29      706.61    104.85 o 
  -7   5   9     1456.38     1798.23    131.66 o 
  -6   5   9      619.20      844.55    152.28 o 
  -5   5   9        7.88      202.45     77.10 o 
  -4   5   9      342.83      461.11    127.57 o 
  -3   5   9      331.03      291.75     56.97 o 
  -2   5   9      714.56      649.18     72.62 o 
  -1   5   9      282.70      346.02     59.25 o 
   0   5   9     2219.28     2387.44    118.07 o 
   1   5   9     2907.30     2808.05    127.16 o 
   2   5   9     4027.13     3458.48    143.66 o 
   3   5   9     1837.96     1668.06    282.45 o 
   4   5   9      339.69      260.38     83.32 o 
   5   5   9      176.21      184.89    108.38 o 
   6   5   9      401.89      434.91    110.19 o 
   7   5   9       78.20       87.30     92.37 o 
  -8   6   9       67.52      173.42    141.15 o 
  -7   6   9        2.70        6.67    102.68 o 
  -6   6   9      388.54      332.81    107.47 o 
  -5   6   9      858.69      890.88    129.17 o 
  -4   6   9     1392.25     1069.24    132.00 o 
  -3   6   9     1504.47     1809.04    192.66 o 
  -2   6   9        2.32      -17.07     43.87 o 
  -1   6   9      736.71      674.94     79.61 o 
   0   6   9     2953.46     2666.79    135.63 o 
   1   6   9     1763.45     1773.54     99.46 o 
   2   6   9      490.44      379.95    139.66 o 
   3   6   9      736.87      766.27    112.89 o 
   4   6   9      113.66      198.70     83.43 o 
   5   6   9       29.84      -12.56     66.65 o 
   6   6   9      699.65      776.38    187.46 o 
   7   6   9       76.67      -55.90     87.10 o 
  -7   7   9      520.54      502.34    136.87 o 
  -6   7   9     1335.11     1535.23    219.78 o 
  -5   7   9     1061.23     1140.56    358.36 o 
  -4   7   9      157.68      151.53     84.28 o 
  -3   7   9      135.05      161.13     82.99 o 
  -2   7   9       66.44      129.23     95.49 o 
  -1   7   9      163.44      150.85     60.21 o 
   0   7   9      155.05      215.82     62.74 o 
   1   7   9      114.96      116.82     77.89 o 
   2   7   9      133.64       82.80     73.80 o 
   3   7   9     1657.56     1493.77    159.59 o 
   4   7   9     1184.54     1141.55    403.27 o 
   5   7   9      882.86      893.08    274.77 o 
   6   7   9        4.24      -66.12     86.13 o 
  -6   8   9      122.16      106.28    104.81 o 
  -5   8   9       16.85      -60.72    147.94 o 
  -4   8   9       24.04       31.32     79.51 o 
  -3   8   9     1118.39      973.90    145.17 o 
  -2   8   9     1532.68     1205.71    145.99 o 
  -1   8   9      413.52      391.12     80.10 o 
   0   8   9       98.58      117.46     85.78 o 
   1   8   9     1074.47      627.69    265.54 o 
   2   8   9     1453.23      969.05    186.52 o 
   3   8   9      882.06      681.02    130.15 o 
   4   8   9        0.24      -10.74     92.94 o 
  -4   9   9      529.06      536.30    179.62 o 
  -3   9   9      567.72      870.01    267.97 o 
  -2   9   9        2.24       57.06    150.32 o 
  -1   9   9       12.03      314.53    149.43 o 
   0   9   9      411.51      401.79    109.12 o 
   1   9   9      418.86      246.79    113.53 o 
   2   9   9      216.08      112.07    125.24 o 
   3   9   9        5.53       97.47    133.57 o 
  -2 -10  10       23.87      -40.81     97.66 o 
  -1 -10  10      573.94      625.33    140.57 o 
   0 -10  10      606.56      383.04    146.90 o 
   1 -10  10      175.79      315.62    162.72 o 
   2 -10  10       16.78       89.54    111.06 o 
   3 -10  10       38.61       28.26     98.51 o 
  -4  -9  10       77.31      190.26    109.21 o 
  -3  -9  10       33.88       51.95     92.96 o 
  -2  -9  10      378.31      352.76    179.97 o 
  -1  -9  10      558.04      583.49    123.27 o 
   0  -9  10      245.22      313.91    101.57 o 
   1  -9  10       97.16       26.17     82.16 o 
   2  -9  10      166.79      183.38    122.41 o 
   3  -9  10        2.38       -9.08     79.34 o 
   4  -9  10       22.78       34.60     81.54 o 
   5  -9  10       12.91       58.80     97.82 o 
  -6  -8  10       61.26      -74.54     82.74 o 
  -5  -8  10       22.90      129.18     92.08 o 
  -4  -8  10     1840.24     1400.60    192.91 o 
  -3  -8  10     2023.52     2522.06    208.12 o 
  -2  -8  10      296.81      410.63    108.08 o 
  -1  -8  10       10.16       12.99     68.00 o 
   0  -8  10      503.86      707.49    152.26 o 
   1  -8  10      314.00      294.12     73.18 o 
   2  -8  10      346.28      620.27    117.12 o 
   3  -8  10      149.51      141.67    182.50 o 
   4  -8  10      114.69      145.63     84.07 o 
   5  -8  10      491.21      546.71    118.76 o 
   6  -8  10      503.17      254.06    109.39 o 
  -7  -7  10       47.28       84.39     80.65 o 
  -6  -7  10      848.65      618.15    130.41 o 
  -5  -7  10      956.28      981.44    145.65 o 
  -4  -7  10      800.58      865.62    218.30 o 
  -3  -7  10       27.05      123.70     76.69 o 
  -2  -7  10      222.11      375.49     91.42 o 
  -1  -7  10       42.17       18.30     63.53 o 
   0  -7  10      514.20      456.18     74.51 o 
   1  -7  10        1.72      182.16     56.38 o 
   2  -7  10      136.51      257.44    101.19 o 
   3  -7  10     1213.89     1626.43    146.98 o 
   4  -7  10      410.55      418.24    173.08 o 
   5  -7  10     1166.51     1287.34    152.05 o 
   6  -7  10     1254.36     1351.41    199.95 o 
   7  -7  10        0.12      147.26    133.42 o 
  -8  -6  10      194.21      231.27    103.18 o 
  -7  -6  10     1130.95     1204.36    148.86 o 
  -6  -6  10      736.83      973.51    197.67 o 
  -5  -6  10       60.38       42.68     54.98 o 
  -4  -6  10       12.41      -37.31     47.58 o 
  -3  -6  10     2965.02     2942.70    163.32 o 
  -2  -6  10     3346.86     3479.85    197.18 o 
  -1  -6  10     2048.25     2595.28    133.15 o 
   0  -6  10      157.85       77.67     46.53 o 
   1  -6  10      978.62     1170.52     98.50 o 
   2  -6  10      642.92      634.50     74.31 o 
   3  -6  10     1504.83     1584.89    139.74 o 
   4  -6  10     1507.28     1267.02    260.93 o 
   5  -6  10        0.52       70.21     69.24 o 
   6  -6  10      696.75      873.32    133.41 o 
   7  -6  10      414.41      630.72    126.49 o 
   8  -6  10      503.73      553.82    134.90 o 
  -8  -5  10      527.51      770.94    127.47 o 
  -7  -5  10       65.57       17.86     64.49 o 
  -6  -5  10        5.70       54.05     58.35 o 
  -5  -5  10      969.27     1193.13    114.12 o 
  -4  -5  10     2399.81     2334.58    164.56 o 
  -3  -5  10     1660.49     1561.09    198.18 o 
  -2  -5  10      757.82      760.43     69.47 o 
  -1  -5  10        5.89        9.97     29.68 o 
   0  -5  10      782.43      614.48     69.48 o 
   1  -5  10        6.58       -3.66     36.60 o 
   2  -5  10      150.07      113.41     43.14 o 
   3  -5  10      144.48      238.21     48.62 o 
   4  -5  10      797.16      956.64    112.15 o 
   5  -5  10       76.25       -7.46     63.17 o 
   6  -5  10     1231.67     1215.04    185.18 o 
   7  -5  10      216.58      299.69     98.91 o 
   8  -5  10       17.86       91.64     90.21 o 
  -9  -4  10      556.87      345.83    118.28 o 
  -8  -4  10        5.50      144.31     87.05 o 
  -7  -4  10      249.68      200.41     66.45 o 
  -6  -4  10      484.80      678.78     93.59 o 
  -5  -4  10      569.97      449.99     69.93 o 
  -4  -4  10      554.28      819.94    102.72 o 
  -3  -4  10       45.30      242.97     50.61 o 
  -2  -4  10      553.17      506.69     46.83 o 
  -1  -4  10     1447.12     1464.22     66.20 o 
   0  -4  10     1273.56     1068.56     53.14 o 
   1  -4  10      499.54      423.79     53.30 o 
   2  -4  10      357.07      352.82     38.66 o 
   3  -4  10      796.02      811.68     68.14 o 
   4  -4  10     1897.72     1749.52    119.62 o 
   5  -4  10      540.36      678.32    104.11 o 
   6  -4  10       31.98      -30.68     75.95 o 
   7  -4  10       98.03      326.65     95.81 o 
   8  -4  10       49.48       81.39     89.79 o 
   9  -4  10      510.15      642.72    136.07 o 
  -9  -3  10       45.63      102.38     91.09 o 
  -8  -3  10      206.48      279.90     95.93 o 
  -7  -3  10     1676.85     1494.69    116.85 o 
  -6  -3  10     1227.92     1299.23    103.41 o 
  -5  -3  10      152.71       89.51     48.28 o 
  -4  -3  10      979.96     1100.48     83.69 o 
  -3  -3  10     5654.43     5259.38    139.96 o 
  -2  -3  10     2559.64     2548.49    107.21 o 
  -1  -3  10      141.19       76.38     25.00 o 
   0  -3  10     1064.69      823.60     60.98 o 
   1  -3  10      162.31      114.07     36.10 o 
   2  -3  10      120.44      106.45     24.46 o 
   3  -3  10       38.53       13.63     29.87 o 
   4  -3  10      175.42       88.12     48.02 o 
   5  -3  10       19.68       19.81     42.46 o 
   6  -3  10       49.37       -3.62     49.88 o 
   7  -3  10      653.88      790.63    269.01 o 
   8  -3  10      901.49     1119.14    144.50 o 
   9  -3  10      203.09      159.93    101.95 o 
  -9  -2  10      731.30      903.68    327.17 o 
  -8  -2  10     1110.87     1093.06    137.20 o 
  -7  -2  10     1052.39     1281.69    131.97 o 
  -6  -2  10       18.11       52.87     47.77 o 
  -5  -2  10      163.03      218.63     59.73 o 
  -4  -2  10       49.15       18.86     27.74 o 
  -3  -2  10      178.65      118.47     31.09 o 
  -2  -2  10       74.00      176.03     31.14 o 
  -1  -2  10     2283.92     2611.91     76.17 o 
   0  -2  10      416.15      368.78     45.98 o 
   1  -2  10     1688.99     1379.30     93.46 o 
   2  -2  10     1080.97      953.44     68.99 o 
   3  -2  10      291.01      262.46     35.53 o 
   4  -2  10       19.48       85.72     32.52 o 
   5  -2  10     2224.18     1857.71     85.61 o 
   6  -2  10     1368.65     1499.03    108.24 o 
   7  -2  10       63.89       37.29     55.42 o 
   8  -2  10      153.93      210.80     70.03 o 
   9  -2  10      172.99       98.66    140.21 o 
 -10  -1  10     1475.08     1064.78    232.33 o 
  -9  -1  10     1288.18     1005.07    138.87 o 
  -8  -1  10       35.38       25.52     67.26 o 
  -7  -1  10        4.13        6.34     58.55 o 
  -6  -1  10     1562.43     1664.24    142.41 o 
  -5  -1  10      172.90      152.71     37.23 o 
  -4  -1  10      623.45      475.68     45.70 o 
  -3  -1  10      332.30      348.34     39.40 o 
  -2  -1  10      386.15      324.92     38.50 o 
  -1  -1  10      720.52      568.67     36.78 o 
   0  -1  10      836.48      543.51     31.92 o 
   1  -1  10      119.27       57.93     19.94 o 
   2  -1  10        0.32       26.14     22.24 o 
   3  -1  10     2086.88     1973.41     75.27 o 
   4  -1  10      537.89      502.27     48.71 o 
   5  -1  10      439.21      402.80     49.03 o 
   6  -1  10      314.70      277.79     63.44 o 
   7  -1  10      605.17      792.86     86.81 o 
   8  -1  10      782.99      592.35    108.84 o 
   9  -1  10     1021.76     1052.53    141.33 o 
 -10   0  10      117.29      225.40    108.38 o 
  -9   0  10       46.56       80.07     83.32 o 
  -8   0  10      561.62      438.95    162.02 o 
  -7   0  10     1202.92     1338.20    130.64 o 
  -6   0  10     3287.50     3240.39    134.75 o 
  -5   0  10      140.75      227.14     38.63 o 
  -4   0  10      708.68      874.40     54.43 o 
  -3   0  10     1002.93     1006.90     53.30 o 
  -2   0  10     2805.27     3016.26     86.95 o 
  -1   0  10     8547.14     7634.38    164.29 o 
   0   0  10       58.26      130.68     28.50 o 
   1   0  10      987.06      830.12     55.76 o 
   2   0  10      133.70      223.69     31.21 o 
   3   0  10      453.90      445.03     63.49 o 
   4   0  10      802.07      814.01     57.47 o 
   5   0  10      142.01      232.69     45.19 o 
   6   0  10      329.73      301.18     51.35 o 
   7   0  10      441.59      519.94    110.06 o 
   8   0  10      593.78      803.98    200.35 o 
   9   0  10      816.07      693.34    128.43 o 
 -10   1  10      188.19       90.54     95.64 o 
  -9   1  10     1310.78     1194.95    148.32 o 
  -8   1  10     1240.69     1416.12    142.80 o 
  -7   1  10      872.72      875.98     88.80 o 
  -6   1  10      690.63      664.68    117.52 o 
  -5   1  10      231.54      533.44     79.98 o 
  -4   1  10     1899.32     1734.35     72.01 o 
  -3   1  10     6560.96     5647.72    139.70 o 
  -2   1  10     2214.85     2109.71     70.89 o 
  -1   1  10      160.80      145.37     22.82 o 
   0   1  10      436.29      249.12     54.60 o 
   1   1  10     8873.99     7560.91    199.35 o 
   2   1  10     4117.27     3910.45    106.38 o 
   3   1  10     1035.31     1290.31     63.65 o 
   4   1  10     3043.52     2906.78    100.36 o 
   5   1  10       57.64       33.81     33.45 o 
   6   1  10      643.64      666.03     77.28 o 
   7   1  10      134.58      106.14     73.70 o 
   8   1  10       11.47      -60.48     68.07 o 
   9   1  10      169.97      -11.05    165.94 o 
 -10   2  10       78.64      143.06     95.82 o 
  -9   2  10      547.68      432.67    105.89 o 
  -8   2  10       79.68      137.88     68.00 o 
  -7   2  10       19.26       44.31     52.88 o 
  -6   2  10     2654.03     2593.58    144.69 o 
  -5   2  10     8066.57     7857.06    232.82 o 
  -4   2  10     1468.31     1504.43     69.78 o 
  -3   2  10        1.63       40.63     25.86 o 
  -2   2  10      715.11      656.64     41.64 o 
  -1   2  10     3027.25     2707.36    118.36 o 
   0   2  10     6193.86     5019.24    151.92 o 
   1   2  10      750.56      737.90     39.43 o 
   2   2  10      888.73      869.34     51.30 o 
   3   2  10       66.81       34.45     28.52 o 
   4   2  10      196.92      253.77     41.67 o 
   5   2  10      443.91      443.46     77.84 o 
   6   2  10     1173.41     1169.46    100.08 o 
   7   2  10       29.50       51.96     56.11 o 
   8   2  10       41.94       51.30     83.32 o 
   9   2  10      964.51      896.41    145.73 o 
  -9   3  10        0.86       63.38     69.24 o 
  -8   3  10     1195.72     1118.78    109.86 o 
  -7   3  10     1169.78     1043.70    100.79 o 
  -6   3  10     2148.54     2393.44    227.10 o 
  -5   3  10      345.62      334.10     59.20 o 
  -4   3  10        8.10        9.04     35.74 o 
  -3   3  10      432.48      348.36     40.15 o 
  -2   3  10     3865.75     3193.82    108.42 o 
  -1   3  10      898.60      890.18     83.77 o 
   0   3  10     1087.52     1156.01     74.15 o 
   1   3  10     3135.74     3041.96    117.77 o 
   2   3  10     6816.41     6374.61    157.38 o 
   3   3  10     6313.40     6255.53    161.86 o 
   4   3  10     2722.72     2475.05     98.92 o 
   5   3  10       31.70      102.07     52.84 o 
   6   3  10        1.51      -56.21     56.21 o 
   7   3  10      692.31      897.58    130.59 o 
   8   3  10      154.78       28.66    129.70 o 
  -9   4  10      123.58      278.88     83.52 o 
  -8   4  10      937.39     1023.18    114.15 o 
  -7   4  10       40.97       38.29     57.40 o 
  -6   4  10      267.34      244.61     62.02 o 
  -5   4  10      913.54      798.01     80.97 o 
  -4   4  10     3732.71     3340.34    146.42 o 
  -3   4  10     1685.36     1530.50     74.13 o 
  -2   4  10      772.06      981.51     76.65 o 
  -1   4  10       28.16        9.85     33.05 o 
   0   4  10       94.56      148.53     42.56 o 
   1   4  10     2325.02     2024.66    105.26 o 
   2   4  10     1611.44     1817.46    102.75 o 
   3   4  10      276.71      220.87     71.06 o 
   4   4  10      133.52      109.68     66.58 o 
   5   4  10      545.72      409.41     91.79 o 
   6   4  10      789.17      786.84    145.81 o 
   7   4  10      310.32      289.06     99.41 o 
   8   4  10       10.11       15.23     90.93 o 
  -8   5  10       11.43        5.52     92.59 o 
  -7   5  10      613.75      592.28    121.81 o 
  -6   5  10      887.92      813.81    128.73 o 
  -5   5  10     1321.48     1241.29    138.04 o 
  -4   5  10      632.31      638.47    101.81 o 
  -3   5  10      311.53      338.52     61.93 o 
  -2   5  10       30.03       -3.07     40.32 o 
  -1   5  10      429.58      322.45    100.33 o 
   0   5  10     1008.17     1200.23    105.63 o 
   1   5  10     1244.35     1135.92     90.49 o 
   2   5  10      308.85      196.51     72.64 o 
   3   5  10       34.30       51.40     63.80 o 
   4   5  10     2056.17     2241.28    171.00 o 
   5   5  10      544.68      621.98    159.74 o 
   6   5  10      330.30      305.62    141.65 o 
   7   5  10        2.83       65.77     86.94 o 
  -8   6  10       80.27      119.73    111.05 o 
  -7   6  10      598.25      765.02    143.50 o 
  -6   6  10      497.86      462.86    117.15 o 
  -5   6  10      231.24      289.37     93.39 o 
  -4   6  10       33.80       30.68     74.65 o 
  -3   6  10      937.56      784.54    141.80 o 
  -2   6  10     2011.32     2209.48    177.12 o 
  -1   6  10     2035.15     2257.57    127.63 o 
   0   6  10      401.68      392.68     69.37 o 
   1   6  10      247.82      301.08     56.10 o 
   2   6  10     2252.43     1887.17    414.13 o 
   3   6  10     1048.74      866.75    122.82 o 
   4   6  10      472.40      652.01    155.38 o 
   5   6  10       43.89       62.64    164.60 o 
   6   6  10       91.49      127.53     97.03 o 
  -7   7  10      332.12      562.35    226.13 o 
  -6   7  10        0.16       53.60     98.25 o 
  -5   7  10      245.11       57.28     89.36 o 
  -4   7  10     1300.29     1260.18    317.06 o 
  -3   7  10     1872.87     2066.22    201.98 o 
  -2   7  10      879.59      838.37    123.92 o 
  -1   7  10       96.23       68.04     63.89 o 
   0   7  10      202.22      203.56     64.51 o 
   1   7  10     1375.08     1274.54    218.25 o 
   2   7  10     1792.80     1596.56    161.92 o 
   3   7  10      242.71      167.61     85.22 o 
   4   7  10       44.62       91.17     85.76 o 
   5   7  10      314.98      287.27    109.41 o 
  -6   8  10      154.15      325.09    119.94 o 
  -5   8  10      114.81      102.77     98.14 o 
  -4   8  10       37.95       50.61     86.42 o 
  -3   8  10        2.31       24.29     77.70 o 
  -2   8  10        4.34      -29.63     71.83 o 
  -1   8  10      257.58      239.27     76.77 o 
   0   8  10     1321.46     1076.54    145.77 o 
   1   8  10      694.22      765.19    129.90 o 
   2   8  10       49.22        6.99     86.46 o 
   3   8  10      135.89       64.21     90.47 o 
   4   8  10      515.45      416.06    126.40 o 
  -4   9  10      130.45      142.48    103.78 o 
  -3   9  10      309.79       34.66    100.45 o 
  -2   9  10     1612.70     1478.56    500.30 o 
  -1   9  10      967.93     1822.02    265.25 o 
   0   9  10      437.51      481.09     98.61 o 
   1   9  10        3.59      -17.73     91.63 o 
   2   9  10      196.26       53.91     95.33 o 
  -2 -10  11      413.46      231.56    121.43 o 
  -1 -10  11       77.96       11.87    102.49 o 
   0 -10  11      156.85       74.85     99.46 o 
   1 -10  11      756.02      694.30    196.43 o 
   2 -10  11     1509.93     1236.69    216.76 o 
  -4  -9  11      660.90      630.55    149.03 o 
  -3  -9  11      246.84      230.38    111.49 o 
  -2  -9  11        8.55      -36.64     85.98 o 
  -1  -9  11      211.56      168.00     98.25 o 
   0  -9  11     1701.51     1620.92    174.26 o 
   1  -9  11      355.65      341.52    100.03 o 
   2  -9  11      102.58      165.91    101.82 o 
   3  -9  11        0.53       81.61     96.78 o 
   4  -9  11      368.59      240.34    151.22 o 
   5  -9  11     1212.56      842.70    147.07 o 
  -6  -8  11      864.46      810.12    160.14 o 
  -5  -8  11      219.78      414.20    122.16 o 
  -4  -8  11      109.94      270.92    105.63 o 
  -3  -8  11      431.71      256.54    133.52 o 
  -2  -8  11     1758.38     1717.03    177.32 o 
  -1  -8  11      708.37      800.11    143.03 o 
   0  -8  11        6.12      -59.82     82.10 o 
   1  -8  11      222.50      159.15     64.73 o 
   2  -8  11      644.42      648.82    118.80 o 
   3  -8  11     1460.41     1302.65    265.40 o 
   4  -8  11       26.25       99.80     84.51 o 
   5  -8  11       99.55      116.59     90.17 o 
   6  -8  11      109.52      244.27    150.57 o 
  -7  -7  11      487.31      597.61    136.69 o 
  -6  -7  11      679.16      696.26    176.20 o 
  -5  -7  11       90.28       38.94     79.71 o 
  -4  -7  11      187.81      333.01    152.50 o 
  -3  -7  11     1241.67     1306.23    152.64 o 
  -2  -7  11       61.73      146.27     86.56 o 
  -1  -7  11      164.11      132.47     76.30 o 
   0  -7  11       31.18      -24.52     58.49 o 
   1  -7  11      916.88      879.39     92.38 o 
   2  -7  11      421.53      301.90     66.30 o 
   3  -7  11     2034.11     2063.79    355.58 o 
   4  -7  11       44.01       69.53     71.74 o 
   5  -7  11       10.43      -26.93     73.59 o 
   6  -7  11      567.79      809.03    226.43 o 
   7  -7  11     1246.19     1313.95    175.10 o 
  -8  -6  11      537.01      503.80    106.18 o 
  -7  -6  11       27.47       -9.69     69.54 o 
  -6  -6  11       93.56       63.29     90.25 o 
  -5  -6  11      711.35      741.58    170.07 o 
  -4  -6  11      203.20      257.99     67.04 o 
  -3  -6  11      417.25      423.10     93.43 o 
  -2  -6  11      236.34      398.13     87.64 o 
  -1  -6  11     1630.54     1463.36    102.42 o 
   0  -6  11     1943.52     2034.55    195.82 o 
   1  -6  11     2287.60     2495.76    130.13 o 
   2  -6  11      427.27      364.29     63.44 o 
   3  -6  11     1347.33     1187.71     94.22 o 
   4  -6  11        6.91       69.71     63.79 o 
   5  -6  11       56.10       48.70     79.67 o 
   6  -6  11     1363.88     1861.63    367.08 o 
   7  -6  11        0.50      116.96     89.04 o 
   8  -6  11       29.08      146.92    105.23 o 
  -8  -5  11       51.45       37.57     70.47 o 
  -7  -5  11      326.48      296.67     79.47 o 
  -6  -5  11     1356.92     1276.74    147.07 o 
  -5  -5  11     1151.83     1264.68    108.26 o 
  -4  -5  11       18.64       41.40     47.72 o 
  -3  -5  11      131.60       14.85     43.32 o 
  -2  -5  11     3201.85     3233.95    111.20 o 
  -1  -5  11     2505.88     2074.61    109.97 o 
   0  -5  11     1816.71     1611.10     96.94 o 
   1  -5  11      151.23      117.69     42.46 o 
   2  -5  11      120.05       75.35     44.50 o 
   3  -5  11       24.58       52.72     42.29 o 
   4  -5  11      983.71     1093.45    120.96 o 
   5  -5  11       19.86       15.25     65.86 o 
   6  -5  11       25.27       62.98     73.81 o 
   7  -5  11      335.04      231.59     99.04 o 
   8  -5  11      239.80      265.68    107.08 o 
  -9  -4  11      119.99      215.23    109.12 o 
  -8  -4  11     1458.36     1660.37    192.51 o 
  -7  -4  11      703.02      892.37    103.20 o 
  -6  -4  11      423.63      280.32    108.96 o 
  -5  -4  11      107.73      101.59     55.01 o 
  -4  -4  11       10.01       43.45     58.68 o 
  -3  -4  11      281.58      391.95     58.70 o 
  -2  -4  11      933.16     1041.02     61.84 o 
  -1  -4  11      179.77      202.84     41.19 o 
   0  -4  11       71.36       27.57     32.58 o 
   1  -4  11     1099.79      971.17     73.20 o 
   2  -4  11     3949.05     3393.64    130.03 o 
   3  -4  11     2885.48     2859.41    118.78 o 
   4  -4  11     1257.39     1132.71    120.68 o 
   5  -4  11      407.78      655.77    103.88 o 
   6  -4  11      303.07      385.38    162.32 o 
   7  -4  11     1803.95     2170.03    185.06 o 
   8  -4  11       20.96       21.22     90.93 o 
   9  -4  11      273.24      241.75    151.81 o 
  -9  -3  11      556.78      661.30    133.06 o 
  -8  -3  11      473.11      586.89    114.90 o 
  -7  -3  11      346.41      403.29     74.82 o 
  -6  -3  11       36.92       30.36     46.82 o 
  -5  -3  11     1914.87     2070.24    146.13 o 
  -4  -3  11     3002.58     2908.35    123.96 o 
  -3  -3  11      327.65      333.41     40.98 o 
  -2  -3  11     1037.38      977.71     55.88 o 
  -1  -3  11     2701.42     2524.82     79.65 o 
   0  -3  11     2290.17     2009.68     90.97 o 
   1  -3  11     3035.94     3095.68    115.80 o 
   2  -3  11       63.41       49.75     38.71 o 
   3  -3  11      283.24      260.44     35.59 o 
   4  -3  11      184.84      260.34     40.93 o 
   5  -3  11      341.38      443.87    163.11 o 
   6  -3  11       78.17       36.32     67.87 o 
   7  -3  11      637.44      862.64    249.18 o 
   8  -3  11       73.42      105.10     86.36 o 
   9  -3  11       98.18       89.69    100.31 o 
  -9  -2  11      737.78      805.53    262.07 o 
  -8  -2  11       45.35       35.40     72.66 o 
  -7  -2  11     1729.95     1865.13    152.57 o 
  -6  -2  11     3811.55     3771.52    154.30 o 
  -5  -2  11     5970.13     5667.82    187.02 o 
  -4  -2  11     2999.25     3215.28    120.16 o 
  -3  -2  11       58.01        7.05     25.81 o 
  -2  -2  11     1087.35      898.55     50.14 o 
  -1  -2  11     8338.48     8551.71    185.21 o 
   0  -2  11     4014.64     3535.49    118.58 o 
   1  -2  11     4106.27     3876.52    126.53 o 
   2  -2  11       96.73      117.00     40.31 o 
   3  -2  11     2509.21     2098.06     85.40 o 
   4  -2  11     2755.24     3102.56    103.81 o 
   5  -2  11     3022.87     2772.12    106.50 o 
   6  -2  11      399.14      455.09     92.56 o 
   7  -2  11       71.85      100.12     58.67 o 
   8  -2  11      579.53      807.59    128.16 o 
   9  -2  11      118.21      179.08    143.68 o 
 -10  -1  11       95.75       -2.95     92.14 o 
  -9  -1  11      175.30      204.15     88.26 o 
  -8  -1  11     1202.82      907.05    257.66 o 
  -7  -1  11      707.86      634.80     99.10 o 
  -6  -1  11      777.75      798.16     75.96 o 
  -5  -1  11       21.61      -12.07     30.59 o 
  -4  -1  11      416.60      460.11     45.58 o 
  -3  -1  11     2817.14     2890.07     91.78 o 
  -2  -1  11     2316.65     1944.23     72.79 o 
  -1  -1  11     4522.31     4481.82    111.22 o 
   0  -1  11        2.65       18.51     18.31 o 
   1  -1  11     3158.86     2686.81     78.77 o 
   2  -1  11     3714.54     3257.39     94.29 o 
   3  -1  11     2707.08     2815.68     92.65 o 
   4  -1  11      702.07      899.55     89.81 o 
   5  -1  11        5.26       16.20     32.69 o 
   6  -1  11       10.87      -12.73     49.29 o 
   7  -1  11       94.13       58.72     58.40 o 
   8  -1  11      335.01      273.33     91.75 o 
   9  -1  11        6.28       27.41     84.00 o 
 -10   0  11      654.78      410.05    160.93 o 
  -9   0  11      842.33      791.37    131.47 o 
  -8   0  11      631.90      503.65    215.82 o 
  -7   0  11        8.09       94.25     63.94 o 
  -6   0  11     1216.88     1430.58     96.72 o 
  -5   0  11     3517.74     2881.35    101.06 o 
  -4   0  11     7847.33     7425.83    193.38 o 
  -3   0  11     6297.16     5378.76    136.75 o 
  -2   0  11      304.63      328.56     34.26 o 
  -1   0  11     5618.53     5204.73    146.54 o 
   0   0  11     4708.76     5171.05    121.85 o 
   1   0  11     4870.61     4727.46    116.54 o 
   2   0  11      181.83      283.45     34.33 o 
   3   0  11        1.81       13.98     29.88 o 
   4   0  11      428.29      510.02     50.28 o 
   5   0  11     1332.12     1733.44     85.57 o 
   6   0  11     1213.61      983.08    100.00 o 
   7   0  11      357.12      438.02     93.75 o 
   8   0  11       29.70      -25.72     71.51 o 
   9   0  11        2.21        2.90     81.48 o 
 -10   1  11      297.14      180.64    130.79 o 
  -9   1  11      317.96      298.20     98.13 o 
  -8   1  11       12.63       70.63     85.13 o 
  -7   1  11       87.52       60.85     51.50 o 
  -6   1  11      677.73      563.64     70.41 o 
  -5   1  11     2499.08     2584.33     95.56 o 
  -4   1  11     1006.28     1006.12     59.49 o 
  -3   1  11      157.14      205.41     38.35 o 
  -2   1  11     1952.45     2020.49     71.57 o 
  -1   1  11     9052.62     8355.90    179.78 o 
   0   1  11     5389.94     4852.92    144.43 o 
   1   1  11      112.94       56.71     22.80 o 
   2   1  11      157.08      127.08     29.09 o 
   3   1  11     2267.47     2050.76     79.34 o 
   4   1  11     4459.22     4308.36    128.16 o 
   5   1  11      446.09      405.90     75.50 o 
   6   1  11      363.71      500.25     87.81 o 
   7   1  11      240.50      120.26     76.14 o 
   8   1  11       58.76      133.14     85.69 o 
   9   1  11      216.46        3.69     90.69 o 
  -9   2  11        3.75       40.82     82.69 o 
  -8   2  11      404.84      434.44     82.77 o 
  -7   2  11     1030.70     1114.35    102.90 o 
  -6   2  11      752.61      821.05     82.86 o 
  -5   2  11      264.07      280.99     69.90 o 
  -4   2  11      189.79      188.06     36.47 o 
  -3   2  11     3261.22     3271.52    109.36 o 
  -2   2  11      949.60      987.81     50.25 o 
  -1   2  11     3527.89     3294.16    117.95 o 
   0   2  11     2714.21     2105.42     91.68 o 
   1   2  11      356.32      414.21     32.57 o 
   2   2  11      143.77      152.08     44.27 o 
   3   2  11      109.50       60.49     30.80 o 
   4   2  11        0.76       51.25     34.28 o 
   5   2  11      196.92      255.93     68.22 o 
   6   2  11      122.26      119.47     57.58 o 
   7   2  11     1249.93      964.68    102.17 o 
   8   2  11      411.88      352.67    152.80 o 
  -9   3  11      380.36      547.18    240.66 o 
  -8   3  11     1075.29      918.81    105.49 o 
  -7   3  11      183.93      298.22     82.96 o 
  -6   3  11       23.53       95.93     54.47 o 
  -5   3  11     1870.54     1874.66    110.73 o 
  -4   3  11     1797.03     1795.25     80.01 o 
  -3   3  11      795.00      780.71     53.81 o 
  -2   3  11      120.82       92.83     27.57 o 
  -1   3  11      916.31     1022.41     72.80 o 
   0   3  11     2187.33     2370.70    102.78 o 
   1   3  11     3102.51     2669.59    111.34 o 
   2   3  11       19.75       -5.83     33.01 o 
   3   3  11      277.08      285.30     53.35 o 
   4   3  11      139.88      203.78     59.74 o 
   5   3  11     1907.76     2138.69    400.40 o 
   6   3  11      752.57      860.81    120.46 o 
   7   3  11      911.81      812.33    156.52 o 
   8   3  11        2.60      210.02    147.15 o 
  -9   4  11      138.05      148.51     77.28 o 
  -8   4  11      211.42      298.76     83.49 o 
  -7   4  11      114.90      145.66     64.71 o 
  -6   4  11       71.90      161.93     60.71 o 
  -5   4  11      391.63      527.64     72.73 o 
  -4   4  11      580.62      645.31    132.03 o 
  -3   4  11       98.11       35.61     39.53 o 
  -2   4  11      764.93      704.05     69.20 o 
  -1   4  11     3424.53     3775.51    141.64 o 
   0   4  11     3209.58     3215.11    130.90 o 
   1   4  11     6951.95     7354.38    221.97 o 
   2   4  11       40.06       16.82     42.01 o 
   3   4  11      421.01      485.16     76.21 o 
   4   4  11     1368.84     1286.19    130.54 o 
   5   4  11      457.46      520.32    240.85 o 
   6   4  11       44.99      -92.63    104.07 o 
   7   4  11      103.08      153.95     93.01 o 
   8   4  11      292.66      166.69    105.76 o 
  -8   5  11      374.75      505.04    128.07 o 
  -7   5  11      530.98      694.24    158.31 o 
  -6   5  11      221.99      195.80     95.25 o 
  -5   5  11      155.81      100.70     75.28 o 
  -4   5  11     2323.76     2254.53    165.36 o 
  -3   5  11     1328.48     1449.89    101.60 o 
  -2   5  11     2478.52     2560.60    126.79 o 
  -1   5  11     1457.24     1273.90     94.73 o 
   0   5  11       51.28       43.60     44.08 o 
   1   5  11      206.47      209.42     58.01 o 
   2   5  11     1375.44     1426.70    103.59 o 
   3   5  11      230.05      166.33     73.37 o 
   4   5  11      291.83      346.63     86.39 o 
   5   5  11       62.03       51.74     77.92 o 
   6   5  11      391.91      142.13     89.19 o 
   7   5  11      452.73      412.16    116.30 o 
  -8   6  11      398.73      470.38    133.85 o 
  -7   6  11      461.19      494.43    126.76 o 
  -6   6  11        1.93       76.57     95.49 o 
  -5   6  11       16.62       29.82     73.61 o 
  -4   6  11      704.59      473.08    133.37 o 
  -3   6  11      835.56      637.91    108.99 o 
  -2   6  11      244.27      234.79     61.53 o 
  -1   6  11      294.86      282.60     70.47 o 
   0   6  11     1155.81     1129.90    132.59 o 
   1   6  11     2115.06     2084.42    110.81 o 
   2   6  11     1914.30     1387.45    200.55 o 
   3   6  11        0.19      -23.72     67.10 o 
   4   6  11        6.97        7.07     71.01 o 
   5   6  11     1555.62     1434.87    166.06 o 
   6   6  11      699.71     1041.24    159.17 o 
  -7   7  11       69.80      170.19    117.95 o 
  -6   7  11      450.60      558.45    134.26 o 
  -5   7  11      737.45      563.47    126.50 o 
  -4   7  11      542.44      341.55    104.19 o 
  -3   7  11      117.96      127.25     82.24 o 
  -2   7  11      211.40      330.16     94.33 o 
  -1   7  11     1478.96     1291.20    115.39 o 
   0   7  11      688.61      693.17     90.39 o 
   1   7  11      373.86      353.10    100.01 o 
   2   7  11      219.70      112.79     79.65 o 
   3   7  11      991.68      927.79    253.69 o 
   4   7  11      525.45      318.44    106.71 o 
   5   7  11      608.10      578.68    129.08 o 
  -6   8  11      350.48      446.51    136.47 o 
  -5   8  11        0.44       48.42    106.00 o 
  -4   8  11        1.71       43.10     86.75 o 
  -3   8  11      256.30       97.52    162.87 o 
  -2   8  11      516.71      580.23    113.92 o 
  -1   8  11      346.26      237.51    102.52 o 
   0   8  11       48.40      122.22     85.16 o 
   1   8  11      136.24      151.77     95.34 o 
   2   8  11      754.06      628.72    127.84 o 
   3   8  11      507.79      323.73    114.44 o 
   4   8  11      276.78      174.11    108.95 o 
  -4   9  11      205.38      127.86    107.06 o 
  -3   9  11      367.62      149.99    106.96 o 
  -2   9  11      196.04      159.63    152.41 o 
  -1   9  11        8.48      284.19    148.04 o 
   0   9  11      245.60      276.45    108.97 o 
   1   9  11      192.78      102.00    102.50 o 
   2   9  11      410.44      311.85    153.84 o 
  -2 -10  12       61.56      -14.09    169.46 o 
  -1 -10  12      446.18      384.36    129.05 o 
   0 -10  12      503.84      766.42    146.68 o 
   1 -10  12      546.78     1080.92    231.04 o 
   2 -10  12      287.95      417.42    216.51 o 
  -4  -9  12       28.72      261.37    121.01 o 
  -3  -9  12       84.31      183.45    109.31 o 
  -2  -9  12      437.33      383.02    146.11 o 
  -1  -9  12      563.74      163.86    210.96 o 
   0  -9  12      135.15      356.09    107.86 o 
   1  -9  12       11.50       51.04     83.65 o 
   2  -9  12      267.67      313.33    191.62 o 
   3  -9  12        7.01       23.44     90.33 o 
   4  -9  12       30.43       41.97     89.96 o 
  -6  -8  12      113.89      -64.43     91.97 o 
  -5  -8  12       56.35       48.90     91.64 o 
  -4  -8  12      612.64      713.04    139.07 o 
  -3  -8  12     1134.54     1285.76    166.20 o 
  -2  -8  12      275.19      281.47     96.31 o 
  -1  -8  12        5.50       87.44     77.24 o 
   0  -8  12      541.87      476.13    104.81 o 
   1  -8  12      566.82      628.68    119.94 o 
   2  -8  12      977.31     1154.17    145.23 o 
   3  -8  12     1265.64     1111.85    144.01 o 
   4  -8  12       32.98       74.69     82.44 o 
   5  -8  12      235.98       26.93     84.86 o 
   6  -8  12      164.04      208.17    107.16 o 
  -7  -7  12       20.55      -25.12     95.09 o 
  -6  -7  12      242.28      261.02    199.36 o 
  -5  -7  12     1311.23     1011.27    171.49 o 
  -4  -7  12      759.62      947.56    139.48 o 
  -3  -7  12      201.54      378.43    101.59 o 
  -2  -7  12       81.61      210.33     84.64 o 
  -1  -7  12      265.84      316.82    122.81 o 
   0  -7  12      534.77      502.78    158.87 o 
   1  -7  12      621.96      505.31     83.90 o 
   2  -7  12        1.68       12.57     51.35 o 
   3  -7  12      162.06      228.56     95.89 o 
   4  -7  12       18.83       60.53     73.32 o 
   5  -7  12      300.85      312.30     97.69 o 
   6  -7  12      820.02      559.66    126.43 o 
   7  -7  12      105.49      149.96    102.98 o 
  -8  -6  12      268.31      255.30     93.19 o 
  -7  -6  12      994.19     1242.44    130.29 o 
  -6  -6  12     1319.40     1387.99    223.44 o 
  -5  -6  12      232.09       80.03     80.91 o 
  -4  -6  12      143.73      220.92     82.85 o 
  -3  -6  12       88.22       85.93     73.72 o 
  -2  -6  12      511.12      697.05    107.13 o 
  -1  -6  12      131.17      137.49     53.12 o 
   0  -6  12       37.17       11.77     44.55 o 
   1  -6  12      524.08      500.11     70.94 o 
   2  -6  12      988.07     1238.79     97.30 o 
   3  -6  12     1368.30     1283.01    117.65 o 
   4  -6  12     2384.39     2373.88    284.38 o 
   5  -6  12      159.56      169.79     82.07 o 
   6  -6  12        0.04       28.81     74.67 o 
   7  -6  12      388.42      311.57    111.50 o 
  -8  -5  12     1286.94     1065.79    121.64 o 
  -7  -5  12      419.82      407.76     89.11 o 
  -6  -5  12      672.24      711.25    121.76 o 
  -5  -5  12       39.84        2.15     52.15 o 
  -4  -5  12     1578.86     1973.81    122.66 o 
  -3  -5  12     3554.20     3452.41    145.87 o 
  -2  -5  12     2509.09     2450.28    121.67 o 
  -1  -5  12      417.37      192.40     50.31 o 
   0  -5  12        7.63       17.93     37.31 o 
   1  -5  12      301.28      194.97     49.19 o 
   2  -5  12      354.91      294.96     55.16 o 
   3  -5  12        3.17       91.62     41.46 o 
   4  -5  12        9.90      -55.13     55.13 o 
   5  -5  12      566.30      595.42    108.75 o 
   6  -5  12      517.08      630.68    120.06 o 
   7  -5  12      855.09      801.17    137.84 o 
   8  -5  12       15.65       62.81     96.93 o 
  -9  -4  12      474.33      522.45    130.87 o 
  -8  -4  12      424.67      455.92    116.18 o 
  -7  -4  12      172.43      145.92     65.26 o 
  -6  -4  12     1077.45     1150.49    105.28 o 
  -5  -4  12     2740.01     2976.80    143.72 o 
  -4  -4  12     3333.00     3220.58    138.35 o 
  -3  -4  12     2943.93     3355.20    112.40 o 
  -2  -4  12      203.68      194.33     37.54 o 
  -1  -4  12       58.21        4.41     24.94 o 
   0  -4  12     1228.72     1330.67    108.21 o 
   1  -4  12        1.18       -5.16     30.34 o 
   2  -4  12     1593.84     1575.25     98.85 o 
   3  -4  12     1816.71     1970.36    102.54 o 
   4  -4  12     2042.36     1685.55     98.60 o 
   5  -4  12     1361.45     1454.89    140.15 o 
   6  -4  12       41.97       60.30     73.51 o 
   7  -4  12      198.53      340.88    101.00 o 
   8  -4  12      344.97      160.21    105.88 o 
  -9  -3  12        2.74       69.00     88.83 o 
  -8  -3  12       55.48      107.55     81.66 o 
  -7  -3  12      918.36      872.84    162.65 o 
  -6  -3  12      326.73      327.07     65.18 o 
  -5  -3  12     1630.47     2053.99    116.95 o 
  -4  -3  12      175.38      280.41     52.10 o 
  -3  -3  12     1238.34     1217.47     65.69 o 
  -2  -3  12     5291.72     5434.27    141.23 o 
  -1  -3  12      874.37      874.52     47.69 o 
   0  -3  12      650.35      501.71     79.31 o 
   1  -3  12       12.83        6.39     30.05 o 
   2  -3  12      736.69      770.96     64.21 o 
   3  -3  12      944.71      872.91     70.56 o 
   4  -3  12      844.73     1076.42     90.83 o 
   5  -3  12      570.98      462.05     90.95 o 
   6  -3  12       57.16      133.74     77.00 o 
   7  -3  12      670.23      846.86    147.25 o 
   8  -3  12      993.70      926.98    186.22 o 
   9  -3  12      177.94      212.59    167.68 o 
  -9  -2  12       91.76      241.17    239.66 o 
  -8  -2  12     1175.57     1075.69    136.06 o 
  -7  -2  12     2063.66     1898.18    215.77 o 
  -6  -2  12       59.79      184.05     56.35 o 
  -5  -2  12      705.92      568.96     67.72 o 
  -4  -2  12     6304.74     6407.85    165.31 o 
  -3  -2  12     5321.68     5321.56    140.31 o 
  -2  -2  12     6668.68     5668.26    140.93 o 
  -1  -2  12      598.94      713.61     41.47 o 
   0  -2  12     1376.87     1376.14     74.30 o 
   1  -2  12     2126.02     1907.68     99.26 o 
   2  -2  12     1273.27     1062.39     56.98 o 
   3  -2  12       40.12      138.55     32.22 o 
   4  -2  12      970.41      859.90     60.18 o 
   5  -2  12      985.94      985.94     91.11 o 
   6  -2  12      500.33      420.39     72.27 o 
   7  -2  12     1182.77     1134.35    133.87 o 
   8  -2  12      358.14      510.68    141.45 o 
   9  -2  12        0.05       84.68    140.11 o 
  -9  -1  12     1191.93     1358.86    159.12 o 
  -8  -1  12      622.07      723.26    182.30 o 
  -7  -1  12       46.28       67.45     64.08 o 
  -6  -1  12      965.54     1008.05     85.83 o 
  -5  -1  12       38.92       88.78     37.54 o 
  -4  -1  12     1232.52     1238.26     72.82 o 
  -3  -1  12      174.11      135.84     30.59 o 
  -2  -1  12       26.78       68.03     25.90 o 
  -1  -1  12      908.23      831.40     45.38 o 
   0  -1  12     4769.06     4946.97    132.93 o 
   1  -1  12     4263.87     3539.61    106.58 o 
   2  -1  12     2714.96     2406.70     80.62 o 
   3  -1  12      213.59      214.23     37.48 o 
   4  -1  12      718.46      680.30     57.56 o 
   5  -1  12     1850.22     1749.88    126.11 o 
   6  -1  12      206.91      192.06     59.17 o 
   7  -1  12      129.44       66.38     57.62 o 
   8  -1  12      454.51      413.26     99.67 o 
   9  -1  12      347.78      495.89    178.19 o 
 -10   0  12      726.30      558.84    125.95 o 
  -9   0  12        7.75       42.23     78.25 o 
  -8   0  12      142.49       78.16     72.40 o 
  -7   0  12      879.49     1014.96    116.92 o 
  -6   0  12     1330.94     1232.13     92.84 o 
  -5   0  12      824.97      774.24     59.35 o 
  -4   0  12      547.20      562.50     49.81 o 
  -3   0  12      123.96      102.31     30.60 o 
  -2   0  12     8807.17     8324.81    186.17 o 
  -1   0  12     9587.00     9130.52    195.84 o 
   0   0  12     1004.86      873.97     52.18 o 
   1   0  12       94.00      151.73     28.24 o 
   2   0  12     1553.07     1491.76     64.60 o 
   3   0  12      835.48      672.62     51.48 o 
   4   0  12      510.87      566.33     53.34 o 
   5   0  12        2.04       99.19     37.68 o 
   6   0  12      947.80      965.54     76.27 o 
   7   0  12      186.91      215.34     82.42 o 
   8   0  12     1417.90     1380.96    149.41 o 
   9   0  12      456.97      641.90    129.68 o 
 -10   1  12       47.76       43.58     91.80 o 
  -9   1  12      796.46      824.96    155.13 o 
  -8   1  12      634.84      437.07     99.18 o 
  -7   1  12     1061.01      853.38     96.77 o 
  -6   1  12      323.59      306.48     60.89 o 
  -5   1  12        0.75       65.71     34.99 o 
  -4   1  12     1565.02     1396.09     69.60 o 
  -3   1  12     6615.47     6974.57    168.08 o 
  -2   1  12     3117.71     3131.47     93.94 o 
  -1   1  12      807.76      854.22     45.68 o 
   0   1  12      578.28      588.71     52.15 o 
   1   1  12      836.55      789.25     58.74 o 
   2   1  12     5993.38     4744.03    151.89 o 
   3   1  12     1271.86     1186.08     64.63 o 
   4   1  12       52.33       18.12     32.72 o 
   5   1  12      530.15      462.27     55.01 o 
   6   1  12      703.54      652.37     80.82 o 
   7   1  12       91.98      -55.05     98.76 o 
   8   1  12      606.39      570.60    115.75 o 
   9   1  12        1.54      -13.83     90.27 o 
  -9   2  12      594.34      849.50    133.81 o 
  -8   2  12      118.59      161.74     73.10 o 
  -7   2  12      284.91      211.94     64.94 o 
  -6   2  12      151.40      210.85     60.50 o 
  -5   2  12     1271.22     1147.84     87.76 o 
  -4   2  12     1663.19     1678.22     75.55 o 
  -3   2  12     4518.41     4200.86    118.50 o 
  -2   2  12      313.52      368.14     37.37 o 
  -1   2  12     4912.34     4719.13    186.90 o 
   0   2  12    13019.34    11739.44    296.97 o 
   1   2  12     5820.24     5445.98    222.28 o 
   2   2  12     4943.66     5032.57    133.18 o 
   3   2  12       26.94      -18.12     26.50 o 
   4   2  12      222.48      203.11     43.45 o 
   5   2  12     2568.85     2877.98    133.31 o 
   6   2  12      517.44      562.07     80.13 o 
   7   2  12       78.00       43.37     73.50 o 
   8   2  12       71.25     -113.04    119.88 o 
  -9   3  12       54.94       22.15     86.20 o 
  -8   3  12      151.19      189.99     74.87 o 
  -7   3  12      755.11      934.76    101.55 o 
  -6   3  12     1672.37     1393.54    107.28 o 
  -5   3  12     1454.45     1457.82    100.01 o 
  -4   3  12      400.59      498.98     52.77 o 
  -3   3  12      504.10      452.14     45.93 o 
  -2   3  12     2460.86     2354.24    106.01 o 
  -1   3  12     1081.98      986.70     73.96 o 
   0   3  12      820.18      827.19     69.92 o 
   1   3  12     1306.99     1292.95     83.64 o 
   2   3  12      404.85      323.92     55.32 o 
   3   3  12     2281.41     2510.78    118.68 o 
   4   3  12     1053.82     1119.96     90.08 o 
   5   3  12      880.40     1105.48    127.41 o 
   6   3  12       55.89      -38.20     66.51 o 
   7   3  12       81.96       95.92     81.50 o 
   8   3  12      740.51      912.05    214.68 o 
  -9   4  12      175.11      194.09    108.48 o 
  -8   4  12      499.78      627.30    126.14 o 
  -7   4  12      832.79     1014.90    282.45 o 
  -6   4  12      222.67      112.20     78.96 o 
  -5   4  12       92.72       30.07    101.88 o 
  -4   4  12     1392.15     1274.30    127.68 o 
  -3   4  12      900.68      866.95     78.11 o 
  -2   4  12      808.70      731.99     80.12 o 
  -1   4  12      144.71       59.31     49.34 o 
   0   4  12     3633.28     3808.74    158.18 o 
   1   4  12     6977.33     6756.45    212.12 o 
   2   4  12     4613.46     4571.73    167.39 o 
   3   4  12     2937.15     3070.15    136.46 o 
   4   4  12      540.31      263.68     86.61 o 
   5   4  12      192.04      205.90     84.40 o 
   6   4  12     1780.44     1488.27    159.62 o 
   7   4  12      373.96      172.33    186.91 o 
  -8   5  12       96.94      112.05     99.26 o 
  -7   5  12        6.73      103.64     92.22 o 
  -6   5  12      175.57      171.86    161.33 o 
  -5   5  12     1075.31     1054.20    135.13 o 
  -4   5  12     2538.15     2362.93    293.46 o 
  -3   5  12     2386.62     2705.08    393.66 o 
  -2   5  12      145.45      183.63     79.18 o 
  -1   5  12        2.88       44.14     44.23 o 
   0   5  12     1576.00     1619.97    106.69 o 
   1   5  12      578.87      601.15     76.65 o 
   2   5  12       36.55      105.21     52.34 o 
   3   5  12      539.45      326.85     88.23 o 
   4   5  12      658.95      641.28    124.69 o 
   5   5  12      681.28      777.42    143.23 o 
   6   5  12      307.31      141.65    113.63 o 
   7   5  12       14.27       78.63    101.19 o 
  -8   6  12        6.17       89.07    116.72 o 
  -7   6  12      290.58      369.52    122.35 o 
  -6   6  12     1311.30     1581.30    178.66 o 
  -5   6  12     1889.24     2021.51    181.57 o 
  -4   6  12      149.75      176.53     84.49 o 
  -3   6  12      180.04      273.75     85.24 o 
  -2   6  12      107.57      105.22     56.63 o 
  -1   6  12      360.88      365.58     67.96 o 
   0   6  12       21.33       44.10     52.41 o 
   1   6  12       83.53       78.29     50.66 o 
   2   6  12      118.77       33.53     68.67 o 
   3   6  12      704.31      542.25    112.21 o 
   4   6  12      493.96      527.58    127.22 o 
   5   6  12     1317.63     1042.20    149.91 o 
   6   6  12       74.85      255.37    106.96 o 
  -7   7  12      735.06      780.46    160.72 o 
  -6   7  12      246.43      359.48    123.32 o 
  -5   7  12      278.76      400.54    113.91 o 
  -4   7  12      468.15      431.48    114.22 o 
  -3   7  12     1466.66     1690.46    165.82 o 
  -2   7  12     1288.76     1170.16    139.30 o 
  -1   7  12      815.64      777.47     96.65 o 
   0   7  12      120.21       46.55     70.32 o 
   1   7  12      361.48      523.87    111.61 o 
   2   7  12     1261.83      991.73    138.02 o 
   3   7  12      935.23      909.16    197.52 o 
   4   7  12      143.05       69.16     92.48 o 
   5   7  12        3.08      141.70    100.09 o 
  -5   8  12      410.42      489.97    133.01 o 
  -4   8  12      656.64      572.86    334.51 o 
  -3   8  12      198.04      214.48     96.27 o 
  -2   8  12       30.12      -35.01     76.51 o 
  -1   8  12        4.93      116.86     70.37 o 
   0   8  12      466.15      374.00    255.88 o 
   1   8  12      219.11      150.92     96.03 o 
   2   8  12      260.48      193.36     98.03 o 
   3   8  12       30.45       57.76     94.01 o 
   4   8  12       26.73       76.35    134.76 o 
  -3   9  12      230.47      313.15    116.08 o 
  -2   9  12      882.07     1043.09    241.35 o 
  -1   9  12      712.92      614.78    179.57 o 
   0   9  12      411.13      388.25    125.10 o 
   1   9  12       36.52      -39.87     94.99 o 
  -1 -10  13       74.07      247.24    112.94 o 
   0 -10  13        0.26       41.46     99.00 o 
   1 -10  13      234.74      237.38    161.63 o 
   2 -10  13     1503.25     1418.05    170.97 o 
  -4  -9  13     1757.29     1846.80    234.85 o 
  -3  -9  13      518.90      496.59    134.80 o 
  -2  -9  13      513.63      309.96    135.75 o 
  -1  -9  13        4.99      -76.14     76.14 o 
   0  -9  13      508.84      625.98    129.50 o 
   1  -9  13      226.13      162.57     95.69 o 
   2  -9  13      326.57      145.84    103.14 o 
   3  -9  13       33.45       88.58     90.73 o 
   4  -9  13      264.86      307.01    109.96 o 
  -5  -8  13      491.77      293.80    119.65 o 
  -4  -8  13      767.16      840.24    149.03 o 
  -3  -8  13       14.00       20.78     84.44 o 
  -2  -8  13      237.07      209.14     95.18 o 
  -1  -8  13      255.88      214.28     88.20 o 
   0  -8  13       26.41      196.82     85.71 o 
   1  -8  13        1.39      -25.19     58.05 o 
   2  -8  13       84.88        3.42     82.42 o 
   3  -8  13      272.55      280.85     92.22 o 
   4  -8  13      168.75      367.50    105.04 o 
   5  -8  13     1374.38     1340.85    169.80 o 
   6  -8  13      154.40      228.54    113.53 o 
  -7  -7  13      761.44      836.22    161.65 o 
  -6  -7  13      943.52     1209.56    175.05 o 
  -5  -7  13      208.61      164.08     94.86 o 
  -4  -7  13      106.37       66.90     91.92 o 
  -3  -7  13     1685.69     1730.26    171.94 o 
  -2  -7  13     1362.17     1404.35    153.44 o 
  -1  -7  13     2586.77     2935.73    224.89 o 
   0  -7  13      376.22      326.27     72.81 o 
   1  -7  13      124.21      130.95     59.86 o 
   2  -7  13     1204.33     1201.26    148.54 o 
   3  -7  13     1067.89      950.85    127.10 o 
   4  -7  13       74.23       40.83     72.55 o 
   5  -7  13        7.11       54.28     79.88 o 
   6  -7  13       92.25      140.21     96.60 o 
   7  -7  13      245.46      321.38    134.95 o 
  -7  -6  13      558.67      644.88    232.92 o 
  -6  -6  13       26.03       72.00     84.66 o 
  -5  -6  13      688.55     1107.66    151.26 o 
  -4  -6  13     1628.75     1590.16    161.63 o 
  -3  -6  13     2046.05     2346.50    180.11 o 
  -2  -6  13       69.42        6.73     59.56 o 
  -1  -6  13        9.58       41.72     50.15 o 
   0  -6  13       69.23      120.09     87.30 o 
   1  -6  13      356.25      288.36     62.67 o 
   2  -6  13      800.38      958.87     91.35 o 
   3  -6  13        2.82       87.67     47.51 o 
   4  -6  13      464.65      218.60    165.74 o 
   5  -6  13       91.79      224.23     95.27 o 
   6  -6  13     1360.07     1607.24    172.98 o 
   7  -6  13      128.59      103.65    100.52 o 
  -8  -5  13      181.43      282.35     84.69 o 
  -7  -5  13       56.16       17.28     80.22 o 
  -6  -5  13     1026.41      841.87    121.02 o 
  -5  -5  13      986.42     1192.73    106.71 o 
  -4  -5  13      117.42      144.80     55.15 o 
  -3  -5  13        4.01       46.10     74.22 o 
  -2  -5  13     1922.59     2236.56    118.33 o 
  -1  -5  13     4458.41     4893.33    175.32 o 
   0  -5  13     8411.70     8236.11    245.95 o 
   1  -5  13     2457.29     2315.97    135.36 o 
   2  -5  13     1034.80     1050.73     85.58 o 
   3  -5  13     1275.90     1299.90     93.51 o 
   4  -5  13      662.19      469.76     96.55 o 
   5  -5  13      255.64      304.34    171.54 o 
   6  -5  13       94.07      107.91    133.27 o 
   7  -5  13        5.69      -72.47     80.53 o 
   8  -5  13      145.39      133.29    105.41 o 
  -9  -4  13        1.99      -18.50     88.78 o 
  -8  -4  13      376.67      377.29    149.93 o 
  -7  -4  13     1287.03     1362.52    176.41 o 
  -6  -4  13     1013.60     1200.51    149.46 o 
  -5  -4  13     1315.98     1278.24    102.33 o 
  -4  -4  13       47.15       74.45     44.62 o 
  -3  -4  13     2879.03     3339.69    115.58 o 
  -2  -4  13     6936.34     6733.06    172.58 o 
  -1  -4  13      771.73      759.19     70.14 o 
   0  -4  13      675.11      694.89     68.43 o 
   1  -4  13      124.43      134.49     42.04 o 
   2  -4  13     2675.03     2690.34    174.98 o 
   3  -4  13     1158.41     1339.67     90.86 o 
   4  -4  13      191.47      177.37     51.63 o 
   5  -4  13       49.34       43.94     63.10 o 
   6  -4  13      199.76      193.12     88.70 o 
   7  -4  13      682.71      350.11    103.80 o 
   8  -4  13      455.75      247.59    109.51 o 
  -9  -3  13      848.70      946.11    147.97 o 
  -8  -3  13      516.60      623.52    120.18 o 
  -7  -3  13      544.85      661.84    172.59 o 
  -6  -3  13      222.77      201.75     56.93 o 
  -5  -3  13       75.11      128.34     52.22 o 
  -4  -3  13      214.36      230.82     51.91 o 
  -3  -3  13      406.54      472.16     49.05 o 
  -2  -3  13      815.34     1089.57     59.43 o 
  -1  -3  13     1004.13     1538.07     60.97 o 
   0  -3  13     1744.91     1629.75     89.39 o 
   1  -3  13     2649.37     2452.22    148.91 o 
   2  -3  13     2662.03     2008.65     96.64 o 
   3  -3  13     2340.55     2297.36    105.96 o 
   4  -3  13      390.25      450.54     60.74 o 
   5  -3  13      339.71      325.75     84.09 o 
   6  -3  13      428.52      649.87    111.90 o 
   7  -3  13      567.39      626.31    116.96 o 
   8  -3  13      118.53       11.28     89.23 o 
  -9  -2  13      482.29      339.02    108.62 o 
  -8  -2  13      603.81      592.49    113.19 o 
  -7  -2  13      185.01      309.80    128.95 o 
  -6  -2  13     1686.10     1794.51    251.61 o 
  -5  -2  13     1225.98      943.31    106.71 o 
  -4  -2  13     1570.95     1617.94     78.24 o 
  -3  -2  13        7.46       46.79     28.52 o 
  -2  -2  13     2672.88     2683.85     88.28 o 
  -1  -2  13     3126.53     2594.48     80.03 o 
   0  -2  13     1020.17      793.78     88.15 o 
   1  -2  13     1298.35     1156.11     72.03 o 
   2  -2  13      333.16      416.34     48.42 o 
   3  -2  13     3994.76     4858.33    134.02 o 
   4  -2  13     1792.13     1737.93     82.89 o 
   5  -2  13     1161.42     1230.08     96.91 o 
   6  -2  13       55.29       16.22     65.55 o 
   7  -2  13       21.53      100.60     77.83 o 
   8  -2  13      173.98       99.17     91.66 o 
   9  -2  13      483.11      359.64    170.25 o 
  -9  -1  13       60.93       47.23     83.19 o 
  -8  -1  13      433.95      312.49    120.77 o 
  -7  -1  13     1696.64     1754.67    147.58 o 
  -6  -1  13     2850.54     2703.21    127.94 o 
  -5  -1  13     1283.53     1232.44     73.54 o 
  -4  -1  13      310.02      223.49     39.24 o 
  -3  -1  13       34.93      -23.21     24.86 o 
  -2  -1  13     4738.73     4743.36    124.71 o 
  -1  -1  13    15737.15    14779.45    297.24 o 
   0  -1  13     2120.31     2115.86     69.97 o 
   1  -1  13      247.88      210.71     31.00 o 
   2  -1  13     1868.57     1620.87     68.09 o 
   3  -1  13     3963.60     3908.24    117.04 o 
   4  -1  13     2377.59     2517.21     97.97 o 
   5  -1  13     1481.28     1423.03    106.65 o 
   6  -1  13        9.30      110.60     56.49 o 
   7  -1  13      405.19      509.12     82.64 o 
   8  -1  13      610.96      708.38    175.21 o 
   9  -1  13       37.02      109.07    141.00 o 
  -9   0  13      654.59      373.60    104.85 o 
  -8   0  13      865.72      723.53    173.28 o 
  -7   0  13      424.42      316.13    168.12 o 
  -6   0  13      188.02      200.21     56.37 o 
  -5   0  13       95.22      115.65     38.21 o 
  -4   0  13      305.68      205.49     60.38 o 
  -3   0  13     1514.24     1437.64     68.19 o 
  -2   0  13     2006.53     1995.48     82.03 o 
  -1   0  13      176.84      165.90     29.59 o 
   0   0  13     8080.29     8234.46    182.11 o 
   1   0  13     3036.55     2650.04     83.37 o 
   2   0  13     6510.25     6616.75    160.56 o 
   3   0  13     2537.39     2536.48     91.27 o 
   4   0  13      567.14      512.86     53.12 o 
   5   0  13      576.65      504.36     84.74 o 
   6   0  13     1563.33     1485.99     96.78 o 
   7   0  13        2.08        2.53     77.99 o 
   8   0  13       37.26        7.90     76.35 o 
   9   0  13      130.17      -52.13     86.68 o 
  -9   1  13      397.42      266.33     98.82 o 
  -8   1  13        0.51      -47.24     64.68 o 
  -7   1  13       14.23       -7.86     51.20 o 
  -6   1  13     1204.51     1223.26    107.22 o 
  -5   1  13     4985.15     4592.16    137.60 o 
  -4   1  13     5627.17     5127.47    141.59 o 
  -3   1  13     1241.93     1432.97     68.47 o 
  -2   1  13      832.15      769.03     48.74 o 
  -1   1  13     2026.35     2264.59     74.77 o 
   0   1  13     5304.01     5586.89    165.55 o 
   1   1  13      651.29      716.11     89.98 o 
   2   1  13      305.38      355.33     50.34 o 
   3   1  13     3080.94     2748.96     96.20 o 
   4   1  13     3089.25     3458.53    116.96 o 
   5   1  13      768.65      859.41     69.73 o 
   6   1  13      851.52      822.52     87.41 o 
   7   1  13        2.21       29.17     71.82 o 
   8   1  13       10.20       72.34     88.38 o 
  -9   2  13       17.10      121.02     95.41 o 
  -8   2  13      152.58      127.76     65.50 o 
  -7   2  13      308.57      138.30     90.49 o 
  -6   2  13      863.16      952.38    145.22 o 
  -5   2  13       40.61       57.05     45.23 o 
  -4   2  13       28.45       75.62     39.26 o 
  -3   2  13       12.13       41.44     29.01 o 
  -2   2  13      630.00      424.30     39.24 o 
  -1   2  13      304.16      339.88     49.93 o 
   0   2  13      221.68      226.95     44.47 o 
   1   2  13     2569.65     2671.86    125.66 o 
   2   2  13     1663.41     1647.72    112.41 o 
   3   2  13     2417.06     2329.22    121.93 o 
   4   2  13     1179.43     1144.65     89.17 o 
   5   2  13      247.55      267.24     63.52 o 
   6   2  13        5.84       52.64    105.26 o 
   7   2  13      497.82      585.33    113.00 o 
   8   2  13      158.20      -52.95    126.03 o 
  -9   3  13      269.68      280.18    121.27 o 
  -8   3  13      237.38      290.35     82.32 o 
  -7   3  13      120.71      107.10     64.46 o 
  -6   3  13      471.24      343.28     70.38 o 
  -5   3  13      774.75      729.10     79.87 o 
  -4   3  13     2080.40     1706.23    119.97 o 
  -3   3  13     2112.20     1821.83    100.35 o 
  -2   3  13     1210.94     1328.68    160.18 o 
  -1   3  13        1.46        4.39     35.17 o 
   0   3  13      302.62      299.95     51.39 o 
   1   3  13       14.19        4.20     36.86 o 
   2   3  13       42.05       79.40     43.17 o 
   3   3  13      299.42      292.62     58.12 o 
   4   3  13        1.82      -39.72     39.72 o 
   5   3  13      699.25      699.34    105.01 o 
   6   3  13      771.53      804.10    123.42 o 
   7   3  13      655.71      594.99    120.42 o 
   8   3  13      117.06      323.45    163.41 o 
  -9   4  13      497.82      371.40    137.68 o 
  -8   4  13      322.42      211.41    120.18 o 
  -7   4  13       47.41        6.92     81.98 o 
  -6   4  13      172.08        6.20     76.81 o 
  -5   4  13     1239.62     1155.17    170.40 o 
  -4   4  13     1106.59     1234.96    126.92 o 
  -3   4  13      473.60      447.89     63.64 o 
  -2   4  13      520.00      450.11     64.01 o 
  -1   4  13      751.22      558.57     68.69 o 
   0   4  13     3051.15     2702.25    124.47 o 
   1   4  13      721.41      657.75     74.52 o 
   2   4  13       10.65      -33.82     41.64 o 
   3   4  13        4.98        0.36     70.97 o 
   4   4  13      709.94      652.98    103.30 o 
   5   4  13      765.89      581.85    153.74 o 
   6   4  13      709.96      545.44    185.67 o 
   7   4  13        4.62      144.83    127.62 o 
  -8   5  13      247.17      311.20    119.27 o 
  -7   5  13       16.74      -20.46     95.98 o 
  -6   5  13      201.98      204.94     95.18 o 
  -5   5  13      106.34        3.42     86.22 o 
  -4   5  13      227.83      195.03     82.12 o 
  -3   5  13     1790.28     1599.36    258.75 o 
  -2   5  13     3251.75     3084.38    167.81 o 
  -1   5  13     2288.30     2241.95    231.78 o 
   0   5  13     1764.43     1920.30    116.94 o 
   1   5  13      155.65      151.89     56.08 o 
   2   5  13      294.82      257.67     66.67 o 
   3   5  13     1290.07     1134.82    172.93 o 
   4   5  13     1286.50     1195.82    243.13 o 
   5   5  13      115.63      167.55     80.74 o 
   6   5  13      528.23      660.00    131.63 o 
   7   5  13      594.66      670.95    172.29 o 
  -7   6  13      682.97      622.56    142.45 o 
  -6   6  13      290.46      238.26    208.83 o 
  -5   6  13        4.63       70.32    138.18 o 
  -4   6  13     1344.08     1575.85    161.47 o 
  -3   6  13     3140.03     3044.28    205.55 o 
  -2   6  13      913.36      705.77     95.40 o 
  -1   6  13       40.43       81.86     56.37 o 
   0   6  13      468.93      392.97     75.17 o 
   1   6  13     1182.87     1116.95    109.74 o 
   2   6  13      187.62      181.22     88.85 o 
   3   6  13      276.90      217.98     85.99 o 
   4   6  13       19.14       86.00     87.46 o 
   5   6  13      123.75      290.07    108.38 o 
   6   6  13      989.44      913.89    151.78 o 
  -6   7  13        6.43      -90.27    199.65 o 
  -5   7  13      405.22      668.49    403.97 o 
  -4   7  13       57.76       62.89     92.07 o 
  -3   7  13      188.16      -25.75     72.93 o 
  -2   7  13      709.46      514.90    151.07 o 
  -1   7  13      132.40       30.59     58.23 o 
   0   7  13      441.44      681.17     97.57 o 
   1   7  13      502.65      422.72    107.01 o 
   2   7  13       93.99       96.58     88.28 o 
   3   7  13        1.00       53.67     87.08 o 
   4   7  13      327.78      197.34    106.90 o 
   5   7  13      180.89      319.13    137.98 o 
  -5   8  13       74.59      302.49    150.72 o 
  -4   8  13        0.62      -38.51     89.01 o 
  -3   8  13      550.70      729.19    201.69 o 
  -2   8  13     1095.81     1117.42    149.37 o 
  -1   8  13      578.70      611.55    103.49 o 
   0   8  13      507.72      789.04    141.46 o 
   1   8  13       27.54       95.58     92.52 o 
   2   8  13      100.64      148.19     99.36 o 
   3   8  13      162.56      293.66    110.73 o 
  -2   9  13        9.75       80.48     98.60 o 
  -1   9  13      148.59      113.93    130.99 o 
   0   9  13       37.57      -20.36     91.72 o 
  -1 -10  14       78.63       61.59    101.80 o 
   0 -10  14      375.67      312.40    119.20 o 
   1 -10  14      628.47      532.38    191.87 o 
  -4  -9  14      456.98      339.50    144.08 o 
  -3  -9  14       98.08      233.81    114.01 o 
  -2  -9  14      557.19      459.00    130.08 o 
  -1  -9  14     1041.87     1136.21    343.58 o 
   0  -9  14      824.83      625.77    125.51 o 
   1  -9  14       16.33       98.53     88.13 o 
   2  -9  14      241.10      342.34    172.39 o 
   3  -9  14       98.58      258.50    103.36 o 
   4  -9  14       91.67       51.61     93.40 o 
  -5  -8  14       14.24      -65.76    166.83 o 
  -4  -8  14      238.74      388.33    119.38 o 
  -3  -8  14     1342.92     1227.40    385.62 o 
  -2  -8  14      666.59      746.48    132.58 o 
  -1  -8  14      206.11      162.50     85.58 o 
   0  -8  14      253.30      279.18    101.09 o 
   1  -8  14      386.07      295.69     80.32 o 
   2  -8  14      993.95      856.38    248.49 o 
   3  -8  14     1094.32     1354.66    155.95 o 
   4  -8  14       12.05      260.15    101.20 o 
   5  -8  14       17.43       37.25     91.65 o 
  -6  -7  14       52.14      110.09     98.86 o 
  -5  -7  14     1016.50     1281.30    228.21 o 
  -4  -7  14     2369.68     2104.30    193.35 o 
  -3  -7  14      768.73      816.87    166.63 o 
  -2  -7  14      442.15      622.04    114.18 o 
  -1  -7  14     1087.89     1018.03    136.35 o 
   0  -7  14     1867.17     1719.80    124.83 o 
   1  -7  14     1910.18     2005.05    131.85 o 
   2  -7  14      576.84      649.15     90.59 o 
   3  -7  14       25.25       -0.97     72.92 o 
   4  -7  14       79.13       91.66     76.91 o 
   5  -7  14      223.66      217.71    148.59 o 
   6  -7  14      287.27      249.06    138.52 o 
  -7  -6  14      328.08      197.50    104.58 o 
  -6  -6  14     1359.53     1570.73    181.81 o 
  -5  -6  14      802.30      727.92    152.31 o 
  -4  -6  14      668.63      745.17    258.21 o 
  -3  -6  14        1.70      -54.88     60.57 o 
  -2  -6  14      573.79     1016.16    363.96 o 
  -1  -6  14      976.10      942.93    100.65 o 
   0  -6  14      818.48      732.31    128.72 o 
   1  -6  14       55.55      130.30     52.92 o 
   2  -6  14      276.00      169.47     57.06 o 
   3  -6  14     1318.30     1098.11     96.49 o 
   4  -6  14      253.92      310.88     93.82 o 
   5  -6  14       25.99      -19.37     88.85 o 
   6  -6  14        1.19       98.79     89.34 o 
   7  -6  14      477.53       82.66    180.07 o 
  -8  -5  14     1025.32     1077.79    125.62 o 
  -7  -5  14     1172.62     1227.73    144.71 o 
  -6  -5  14      717.83      764.76     97.68 o 
  -5  -5  14      102.72       78.71     69.40 o 
  -4  -5  14      665.85      745.69    182.55 o 
  -3  -5  14     1554.20     1738.85    149.65 o 
  -2  -5  14      427.71      579.79    114.03 o 
  -1  -5  14      272.82      340.15    101.54 o 
   0  -5  14        8.35        7.17     38.78 o 
   1  -5  14      931.74      883.78     82.90 o 
   2  -5  14     1411.73     1295.42     95.47 o 
   3  -5  14     1923.87     1750.03    130.95 o 
   4  -5  14      284.79      287.81     89.18 o 
   5  -5  14        0.12       30.40     94.99 o 
   6  -5  14      829.89      630.53    121.09 o 
   7  -5  14      332.12      364.00    114.73 o 
   8  -5  14      117.38      131.43    104.15 o 
  -8  -4  14      202.35       68.26     87.18 o 
  -7  -4  14        3.09       63.14     58.17 o 
  -6  -4  14       67.48       68.04     56.23 o 
  -5  -4  14      516.49      654.30     80.41 o 
  -4  -4  14     1755.58     1996.21    115.93 o 
  -3  -4  14     7014.26     7275.05    188.93 o 
  -2  -4  14     2076.76     1853.59    105.44 o 
  -1  -4  14      606.26      643.98     66.88 o 
   0  -4  14     1686.29     1365.66    120.72 o 
   1  -4  14     2638.51     2201.32    110.64 o 
   2  -4  14      610.18      589.67     71.37 o 
   3  -4  14       86.75       20.50     40.13 o 
   4  -4  14     1423.54     1252.38     93.85 o 
   5  -4  14       39.38       49.43     67.10 o 
   6  -4  14     1153.69     1275.16    259.55 o 
   7  -4  14       85.76        8.50     85.77 o 
   8  -4  14       11.36      123.62    100.28 o 
  -9  -3  14      167.74      237.60    106.46 o 
  -8  -3  14       76.35       90.37     82.12 o 
  -7  -3  14      750.58      644.38     89.57 o 
  -6  -3  14     2417.13     2297.23    131.98 o 
  -5  -3  14     6449.97     6182.21    207.07 o 
  -4  -3  14      767.61      879.39     77.44 o 
  -3  -3  14      249.00      153.76     37.71 o 
  -2  -3  14     1194.00     1148.18     61.88 o 
  -1  -3  14     3580.36     3783.38    137.92 o 
   0  -3  14     4018.08     4171.36    146.02 o 
   1  -3  14      546.16      391.45     62.31 o 
   2  -3  14      328.46      338.77     53.18 o 
   3  -3  14     2527.48     2165.98    129.69 o 
   4  -3  14     3020.24     2835.27    125.81 o 
   5  -3  14     1602.23     1589.00    139.86 o 
   6  -3  14      261.49      339.74    157.76 o 
   7  -3  14      744.77      625.28    118.61 o 
   8  -3  14      318.47      393.65    118.02 o 
  -9  -2  14        5.78       54.26     89.34 o 
  -8  -2  14      282.47      211.02     89.18 o 
  -7  -2  14     1942.41     1785.91    155.29 o 
  -6  -2  14      898.55      781.92     84.57 o 
  -5  -2  14      460.39      547.11     68.18 o 
  -4  -2  14     1309.33     1090.50    102.26 o 
  -3  -2  14     5903.48     6225.78    160.12 o 
  -2  -2  14     5135.78     4573.48    124.92 o 
  -1  -2  14      110.25      163.68     28.00 o 
   0  -2  14      541.50      606.18     94.02 o 
   1  -2  14     1316.40     1007.34    106.32 o 
   2  -2  14     1532.17     1539.20     87.00 o 
   3  -2  14     5535.03     6108.62    273.42 o 
   4  -2  14      353.67      292.70     55.52 o 
   5  -2  14      261.25      346.60     62.31 o 
   6  -2  14      243.11      223.60     84.31 o 
   7  -2  14      979.85     1068.54    136.22 o 
   8  -2  14      154.28      221.63    102.09 o 
  -9  -1  14      860.22      790.25    134.21 o 
  -8  -1  14     1452.62     1310.58    146.76 o 
  -7  -1  14       17.67       66.89     66.11 o 
  -6  -1  14      397.21      432.38     86.02 o 
  -5  -1  14     2954.47     2972.27    108.87 o 
  -4  -1  14     4163.41     3849.79    120.20 o 
  -3  -1  14     1509.09     1407.31    163.49 o 
  -2  -1  14       18.21       48.41     26.61 o 
  -1  -1  14      995.98     1134.82     55.51 o 
   0  -1  14     2606.76     2578.96     80.14 o 
   1  -1  14    14930.79    16477.04    330.62 o 
   2  -1  14      168.24      111.47     33.56 o 
   3  -1  14      160.55      140.59     34.62 o 
   4  -1  14     3265.16     3333.50    115.42 o 
   5  -1  14     1121.28     1297.97     80.70 o 
   6  -1  14     1906.69     1901.52    205.55 o 
   7  -1  14      788.71      864.65    123.17 o 
   8  -1  14        8.96       55.33    116.11 o 
  -9   0  14      208.48      176.89    126.13 o 
  -8   0  14       48.81       31.60     72.18 o 
  -7   0  14      280.54      171.19     73.26 o 
  -6   0  14     1983.07     1952.26    124.42 o 
  -5   0  14     1295.27     1159.96     82.68 o 
  -4   0  14        0.45      -16.88     31.27 o 
  -3   0  14      128.29      137.53     33.51 o 
  -2   0  14     1980.52     1782.39     71.88 o 
  -1   0  14     8605.75     8537.58    190.29 o 
   0   0  14     2821.93     2760.89     85.55 o 
   1   0  14     3404.23     2924.09     93.40 o 
   2   0  14      524.70      583.69     50.58 o 
   3   0  14      283.05      295.14     42.10 o 
   4   0  14     3644.73     3560.31    140.69 o 
   5   0  14      863.29      741.49     67.45 o 
   6   0  14      342.63      410.90     62.71 o 
   7   0  14      556.26      393.84    145.17 o 
   8   0  14      506.34      538.12    112.55 o 
  -9   1  14       39.24      126.64     92.41 o 
  -8   1  14      583.01      663.34    116.84 o 
  -7   1  14      636.84      529.23     80.07 o 
  -6   1  14      199.61      257.22     62.23 o 
  -5   1  14      346.47      311.50     48.31 o 
  -4   1  14       10.66       46.05     32.79 o 
  -3   1  14     1904.32     1713.14     81.22 o 
  -2   1  14     1727.09     1657.42     68.18 o 
  -1   1  14     3793.34     3025.64     90.78 o 
   0   1  14      107.58      194.20     58.14 o 
   1   1  14      114.88      132.54     28.42 o 
   2   1  14     1178.56     1191.99    110.53 o 
   3   1  14      688.81      795.03     58.62 o 
   4   1  14       49.63      130.73     41.49 o 
   5   1  14     1540.68     1487.75     87.38 o 
   6   1  14       91.37       90.05     55.67 o 
   7   1  14     1986.96     1809.37    204.71 o 
   8   1  14     1339.98     1336.55    225.98 o 
  -9   2  14      594.89      415.40    117.39 o 
  -8   2  14      593.36      464.94     87.42 o 
  -7   2  14      886.86      546.95    150.21 o 
  -6   2  14       11.04       40.71     49.50 o 
  -5   2  14     2773.58     2547.72    124.75 o 
  -4   2  14     2983.58     2666.88     99.57 o 
  -3   2  14     1594.25     1750.07    114.42 o 
  -2   2  14       42.31       34.99     36.27 o 
  -1   2  14     1586.04     1472.40     86.01 o 
   0   2  14     4922.70     4498.87    152.37 o 
   1   2  14     4591.29     4175.64    147.27 o 
   2   2  14      837.30     1029.49    135.94 o 
   3   2  14      108.89       83.57     44.29 o 
   4   2  14      259.53      201.63     55.99 o 
   5   2  14     1404.04     1472.82    106.93 o 
   6   2  14     1138.31     1006.18    126.23 o 
   7   2  14      735.95      912.01    300.94 o 
   8   2  14       21.30     -108.88    108.88 o 
  -9   3  14      251.55       95.77     90.77 o 
  -8   3  14       20.25      -47.55     64.61 o 
  -7   3  14       64.52       26.61     63.44 o 
  -6   3  14      137.15      126.11     77.57 o 
  -5   3  14      619.87      816.25    111.93 o 
  -4   3  14      365.33      326.68     60.18 o 
  -3   3  14       86.14       73.23     44.35 o 
  -2   3  14      555.00      769.28     76.71 o 
  -1   3  14     3570.34     3413.71    135.22 o 
   0   3  14     2497.82     2832.36    121.65 o 
   1   3  14     1261.00     1411.83     92.54 o 
   2   3  14       26.17       60.16     46.83 o 
   3   3  14       10.56       56.76     51.64 o 
   4   3  14     2037.14     1949.61    118.39 o 
   5   3  14      820.39      869.72    118.77 o 
   6   3  14       21.67       25.41     73.46 o 
   7   3  14       80.82       -0.75     81.58 o 
   8   3  14      854.94      421.02    187.41 o 
  -8   4  14      688.77      801.91    146.05 o 
  -7   4  14     1016.36     1132.01    242.44 o 
  -6   4  14     1821.84     1743.70    329.00 o 
  -5   4  14        4.50       30.04     71.66 o 
  -4   4  14      711.72      602.99    105.12 o 
  -3   4  14     1142.97     1540.12    122.77 o 
  -2   4  14     2923.33     2853.66    159.68 o 
  -1   4  14       89.87      123.47     48.47 o 
   0   4  14        8.30       31.47     44.51 o 
   1   4  14      845.23      786.78     81.88 o 
   2   4  14     1077.01     1190.75     96.77 o 
   3   4  14      770.15      747.98     84.44 o 
   4   4  14       83.56      115.90     91.23 o 
   5   4  14       63.13       24.29     72.42 o 
   6   4  14      226.68      239.74    102.05 o 
   7   4  14      375.59      280.97    167.53 o 
  -8   5  14      455.97      607.78    141.64 o 
  -7   5  14        1.42      -20.80     91.14 o 
  -6   5  14      246.18      321.64    151.86 o 
  -5   5  14       25.79        1.60     77.85 o 
  -4   5  14     1722.75     1905.47    163.25 o 
  -3   5  14     2220.20     2212.88    319.68 o 
  -2   5  14      969.30      781.03     86.00 o 
  -1   5  14        0.37        0.22     52.07 o 
   0   5  14      398.64      355.87     68.60 o 
   1   5  14     1148.17     1112.58     98.50 o 
   2   5  14      287.27      528.12     80.58 o 
   3   5  14      522.06      505.32    101.63 o 
   4   5  14       37.31       -2.88     69.08 o 
   5   5  14      924.05      868.93    136.06 o 
   6   5  14      719.90      767.13    273.38 o 
  -7   6  14       93.46      153.39    110.09 o 
  -6   6  14      193.23      313.74    116.71 o 
  -5   6  14     1678.16     1498.23    292.76 o 
  -4   6  14      469.88      547.84    113.07 o 
  -3   6  14      162.94      135.23     83.34 o 
  -2   6  14      159.14      185.14     67.18 o 
  -1   6  14     1401.76     1558.11    118.93 o 
   0   6  14      222.57      208.72     69.51 o 
   1   6  14      561.30      497.11    105.46 o 
   2   6  14      230.93      213.91    117.60 o 
   3   6  14        0.89       14.58     75.36 o 
   4   6  14     1033.51      909.76    140.62 o 
   5   6  14      805.00      949.34    145.91 o 
   6   6  14      178.04      228.86    160.34 o 
  -6   7  14      437.89      143.23    115.90 o 
  -5   7  14      526.97      335.27    142.94 o 
  -4   7  14      142.41      194.34    225.09 o 
  -3   7  14     1200.81     1266.35    154.68 o 
  -2   7  14      651.17      666.12    118.77 o 
  -1   7  14        1.77       27.51     61.49 o 
   0   7  14        0.08       78.47     67.87 o 
   1   7  14       29.01       14.61     81.69 o 
   2   7  14      467.69      195.07     94.96 o 
   3   7  14      248.88      394.90    116.26 o 
   4   7  14      966.77      734.25    238.77 o 
  -5   8  14      124.75      109.36    106.27 o 
  -4   8  14      239.41      122.53    107.04 o 
  -3   8  14        4.50       -8.62     83.47 o 
  -2   8  14       85.17       74.57     84.40 o 
  -1   8  14       13.09      -58.99     66.67 o 
   0   8  14      211.26      316.66    108.07 o 
   1   8  14      477.38      393.21    114.51 o 
   2   8  14      433.07      280.63    112.57 o 
   3   8  14        5.47       92.01    102.12 o 
  -4  -9  15      555.49      517.54    147.45 o 
  -3  -9  15      457.29      428.08    137.15 o 
  -2  -9  15      854.48      879.99    152.28 o 
  -1  -9  15      155.34      124.70    101.88 o 
   0  -9  15      305.47      355.49    177.84 o 
   1  -9  15      723.02      705.56    130.47 o 
   2  -9  15      540.40      754.79    141.91 o 
   3  -9  15      211.77       97.51    133.02 o 
   4  -9  15        9.59       97.27     94.56 o 
  -5  -8  15      693.17      596.26    170.70 o 
  -4  -8  15     1912.05     1599.01    321.42 o 
  -3  -8  15      433.42      543.34    127.00 o 
  -2  -8  15        5.51       74.26     83.08 o 
  -1  -8  15      134.51       55.30    119.14 o 
   0  -8  15      458.81      597.14    228.86 o 
   1  -8  15      421.78      239.33     75.95 o 
   2  -8  15       34.97       36.03     85.19 o 
   3  -8  15       14.54       97.13     85.66 o 
   4  -8  15      502.38      753.59    135.14 o 
   5  -8  15     1219.12     1126.69    324.39 o 
  -6  -7  15      921.46     1072.37    161.43 o 
  -5  -7  15      434.82      611.03    263.31 o 
  -4  -7  15       57.89       21.18     76.25 o 
  -3  -7  15      332.67      493.98    112.95 o 
  -2  -7  15     1694.26     1737.81    172.38 o 
  -1  -7  15     1593.61     1674.00    163.08 o 
   0  -7  15      293.97      189.56     92.91 o 
   1  -7  15       52.91      108.78     56.98 o 
   2  -7  15      475.63      535.87     86.64 o 
   3  -7  15      990.96     1257.78    147.42 o 
   4  -7  15      719.81      571.43    141.89 o 
   5  -7  15      223.04      161.30    163.66 o 
   6  -7  15       22.98       52.81     97.09 o 
  -7  -6  15      508.17      575.18    135.32 o 
  -6  -6  15      534.23      334.02    107.95 o 
  -5  -6  15       10.32       72.61     86.61 o 
  -4  -6  15     1662.78     1726.30    237.38 o 
  -3  -6  15     4647.10     4305.00    293.70 o 
  -2  -6  15     2017.67     2293.89    274.07 o 
  -1  -6  15     1072.90     1138.87    112.71 o 
   0  -6  15      369.80      542.72     75.82 o 
   1  -6  15     1604.03     1855.85    122.17 o 
   2  -6  15     2224.93     1992.12    182.73 o 
   3  -6  15     1220.48     1316.49    124.51 o 
   4  -6  15       14.29       18.73     73.55 o 
   5  -6  15      452.81      350.48    109.57 o 
   6  -6  15     1293.37     1412.44    172.52 o 
   7  -6  15      834.94      563.92    137.42 o 
  -8  -5  15      402.84      390.68    114.51 o 
  -7  -5  15      128.80      136.76     88.72 o 
  -6  -5  15      377.08      347.93     97.92 o 
  -5  -5  15     1241.87     1032.66    134.61 o 
  -4  -5  15      924.43     1021.28    127.55 o 
  -3  -5  15      354.12      424.72    122.11 o 
  -2  -5  15       32.65      102.48     50.23 o 
  -1  -5  15      937.54      866.34     84.55 o 
   0  -5  15     1955.38     1582.22    106.25 o 
   1  -5  15      930.50      906.98     85.47 o 
   2  -5  15      509.84      423.42     75.84 o 
   3  -5  15       24.68      -38.84     38.84 o 
   4  -5  15     1621.66     1574.52    148.11 o 
   5  -5  15      878.34      975.94    134.97 o 
   6  -5  15      613.09      481.62    113.62 o 
   7  -5  15       85.90      123.23    101.55 o 
  -8  -4  15      172.06      306.53    105.90 o 
  -7  -4  15     1108.55      944.62    107.42 o 
  -6  -4  15      296.00      261.15     69.05 o 
  -5  -4  15       68.77       50.52     49.29 o 
  -4  -4  15      198.95      254.16     74.23 o 
  -3  -4  15     1584.44     1465.03     98.59 o 
  -2  -4  15     7245.45     7958.28    292.12 o 
  -1  -4  15     2534.16     2762.46    123.97 o 
   0  -4  15     1303.74     1313.53     91.16 o 
   1  -4  15      394.94      449.60     62.03 o 
   2  -4  15     1700.46     1729.52    104.61 o 
   3  -4  15      778.04      564.78     84.37 o 
   4  -4  15     1593.41     1501.55    103.22 o 
   5  -4  15      118.72      100.88     73.25 o 
   6  -4  15        0.45       41.78     97.37 o 
   7  -4  15      452.96      608.71    123.07 o 
   8  -4  15     1031.94     1290.78    173.40 o 
  -9  -3  15      112.25      201.10    104.32 o 
  -8  -3  15      339.75      527.65    113.00 o 
  -7  -3  15     1082.09     1046.67    103.17 o 
  -6  -3  15     2215.02     2314.89    134.07 o 
  -5  -3  15      222.68      293.68     60.20 o 
  -4  -3  15     1633.40     1757.43    102.51 o 
  -3  -3  15     3077.81     2832.14    101.48 o 
  -2  -3  15     1363.52     1363.68     89.56 o 
  -1  -3  15       13.47       27.65     34.72 o 
   0  -3  15      256.87      142.92     39.66 o 
   1  -3  15     2003.20     1918.73    101.46 o 
   2  -3  15     2032.56     2129.65    106.37 o 
   3  -3  15       89.25      166.78     46.44 o 
   4  -3  15       10.70        8.72     53.57 o 
   5  -3  15      436.17      557.42     97.13 o 
   6  -3  15     1910.86     1743.32    158.79 o 
   7  -3  15     2212.19     2046.00    236.34 o 
   8  -3  15      157.92      144.60    106.35 o 
  -9  -2  15      455.42      341.55    221.62 o 
  -8  -2  15     1591.27     1445.58    155.22 o 
  -7  -2  15       35.38       88.09     83.04 o 
  -6  -2  15      992.27     1005.69     99.58 o 
  -5  -2  15     1335.01     1578.21    101.01 o 
  -4  -2  15      377.04      458.71     51.94 o 
  -3  -2  15      743.66      815.38     71.93 o 
  -2  -2  15      109.20      146.31     32.13 o 
  -1  -2  15     2305.29     2439.23     80.47 o 
   0  -2  15       31.49       34.21     30.45 o 
   1  -2  15     2518.05     2148.37     98.23 o 
   2  -2  15     1632.81     1391.31     85.23 o 
   3  -2  15       56.44       88.69     55.85 o 
   4  -2  15      642.69      538.71     67.26 o 
   5  -2  15     1253.56     1068.54     92.18 o 
   6  -2  15      458.46      730.45    115.32 o 
   7  -2  15      166.01       63.81     77.54 o 
   8  -2  15      324.45      264.03    106.40 o 
  -9  -1  15      206.54       81.75    124.94 o 
  -8  -1  15       97.47       69.13     75.26 o 
  -7  -1  15      867.02      871.05    117.62 o 
  -6  -1  15     2358.09     2023.73    190.48 o 
  -5  -1  15     2104.65     2085.95    123.81 o 
  -4  -1  15      119.73       46.00     33.74 o 
  -3  -1  15      980.71      783.64     55.52 o 
  -2  -1  15     1536.60     1375.25     65.69 o 
  -1  -1  15     2038.42     1606.55     66.82 o 
   0  -1  15      467.67      450.68     38.17 o 
   1  -1  15     1905.05     2035.29     77.39 o 
   2  -1  15     2388.24     2738.26     99.08 o 
   3  -1  15     3668.72     3645.73    116.02 o 
   4  -1  15     1321.29     1338.68     78.33 o 
   5  -1  15       36.82       18.16     48.76 o 
   6  -1  15      162.49      164.68     73.73 o 
   7  -1  15      564.99      547.06    112.12 o 
   8  -1  15     1733.78     2299.27    269.61 o 
  -9   0  15      137.68       32.47     83.60 o 
  -8   0  15      425.21      243.96     87.52 o 
  -7   0  15      564.38      529.56    101.49 o 
  -6   0  15       44.62       44.22     49.88 o 
  -5   0  15        1.41        6.64     35.77 o 
  -4   0  15      236.86      247.64     58.27 o 
  -3   0  15      484.45      379.89     55.19 o 
  -2   0  15      498.54      451.15     43.66 o 
  -1   0  15      205.66      453.54     63.79 o 
   0   0  15      217.66      234.26     32.89 o 
   1   0  15      131.23       53.99     27.79 o 
   2   0  15     3166.97     2947.52     97.89 o 
   3   0  15      753.86      778.38     59.19 o 
   4   0  15      642.46      515.60     57.95 o 
   5   0  15        6.79      -36.89     36.89 o 
   6   0  15      519.44      577.61     69.82 o 
   7   0  15      420.97      309.16    245.66 o 
   8   0  15       87.84       53.45    124.34 o 
  -9   1  15      405.73      503.97    121.92 o 
  -8   1  15      186.32      219.83    100.99 o 
  -7   1  15      203.92      130.43     63.91 o 
  -6   1  15      888.41      702.45    146.89 o 
  -5   1  15     1971.58     2072.74    114.36 o 
  -4   1  15      941.70      853.34     62.64 o 
  -3   1  15      996.53      982.53     62.17 o 
  -2   1  15       20.72        8.46     25.98 o 
  -1   1  15      844.67      741.65     71.58 o 
   0   1  15      273.44      208.48     41.84 o 
   1   1  15     1893.76     1777.90    120.79 o 
   2   1  15     2076.10     2060.14    104.69 o 
   3   1  15      161.12      107.03     47.37 o 
   4   1  15     1144.28     1248.53     78.10 o 
   5   1  15     1231.27     1292.07    100.79 o 
   6   1  15      110.38      140.96     77.23 o 
   7   1  15       45.01      -90.63     90.63 o 
   8   1  15       28.91       14.28    119.48 o 
  -9   2  15       50.98      114.86     94.89 o 
  -8   2  15        8.33       32.39     67.80 o 
  -7   2  15      209.83      302.63     74.55 o 
  -6   2  15      783.32      705.83     92.08 o 
  -5   2  15     1806.30     1662.21    106.21 o 
  -4   2  15     1348.20     1330.97     77.33 o 
  -3   2  15       41.57       17.75     64.65 o 
  -2   2  15      379.26      187.47     45.79 o 
  -1   2  15     1128.56     1046.80     76.45 o 
   0   2  15      861.98     1069.83     77.93 o 
   1   2  15      986.14      944.49     77.50 o 
   2   2  15     2763.31     2913.23    126.36 o 
   3   2  15     3589.12     4022.46    156.02 o 
   4   2  15     2125.75     2255.57    124.61 o 
   5   2  15      695.32      707.04    142.04 o 
   6   2  15      203.09       74.88     71.50 o 
   7   2  15       25.11       -8.90     82.28 o 
   8   2  15      784.30      354.19    173.62 o 
  -9   3  15      199.07      227.77    160.83 o 
  -8   3  15      482.03      255.14    109.21 o 
  -7   3  15      826.57      773.73    128.68 o 
  -6   3  15      113.07       41.23     75.96 o 
  -5   3  15      609.79      547.29    101.88 o 
  -4   3  15     3511.08     3532.88    146.90 o 
  -3   3  15      796.08      883.62     81.55 o 
  -2   3  15     1305.94     1202.93     89.26 o 
  -1   3  15      132.84      139.94     44.66 o 
   0   3  15      546.98      546.68    121.80 o 
   1   3  15     3023.98     2742.00    125.40 o 
   2   3  15     2899.96     2827.71    147.37 o 
   3   3  15     2439.53     2550.18    199.58 o 
   4   3  15     1538.92     1522.09    164.27 o 
   5   3  15      304.20      260.69     85.50 o 
   6   3  15      383.32      257.93     95.76 o 
   7   3  15      586.88      474.50    118.89 o 
  -8   4  15      251.72      189.84    110.79 o 
  -7   4  15        0.03      111.61     93.01 o 
  -6   4  15      596.46      872.21    137.42 o 
  -5   4  15      902.10      878.04    124.53 o 
  -4   4  15     1581.88     1359.12    137.80 o 
  -3   4  15     1046.42      871.57     87.93 o 
  -2   4  15      751.93      917.46     86.65 o 
  -1   4  15      173.71      285.57     59.65 o 
   0   4  15     1465.50     1511.47    150.39 o 
   1   4  15      431.54      411.10     67.32 o 
   2   4  15      587.63      442.31    119.37 o 
   3   4  15      114.53       54.66     54.61 o 
   4   4  15      671.41      843.59    326.58 o 
   5   4  15     1963.06     1953.32    173.14 o 
   6   4  15      199.22      196.32    104.46 o 
   7   4  15      300.64      223.01    110.83 o 
  -8   5  15      196.23      138.77    115.22 o 
  -7   5  15      220.17      252.55    111.77 o 
  -6   5  15      126.62       31.59     90.91 o 
  -5   5  15       99.90       26.91     82.44 o 
  -4   5  15       15.77       57.81     69.72 o 
  -3   5  15      657.68      636.09    126.62 o 
  -2   5  15      115.66      153.39     61.65 o 
  -1   5  15     3424.94     3153.45    152.26 o 
   0   5  15      120.91      178.47     59.27 o 
   1   5  15       24.68      135.11     57.63 o 
   2   5  15      749.09      604.62     84.23 o 
   3   5  15      380.30      532.70    108.92 o 
   4   5  15      194.32      309.11     94.98 o 
   5   5  15     1153.93     1051.54    147.45 o 
   6   5  15        1.15        5.39    102.93 o 
  -7   6  15       43.57       89.35    109.42 o 
  -6   6  15       50.37       67.92    102.14 o 
  -5   6  15       39.53       37.22     99.21 o 
  -4   6  15      393.43      162.69     89.57 o 
  -3   6  15      602.18      489.23    108.31 o 
  -2   6  15      242.03       34.80     56.74 o 
  -1   6  15      612.84      773.78     97.36 o 
   0   6  15      229.23       86.00     62.62 o 
   1   6  15       52.46       97.75     64.57 o 
   2   6  15      445.06      457.12    106.94 o 
   3   6  15      955.90      905.54    138.17 o 
   4   6  15      111.63       88.78    156.02 o 
   5   6  15       81.32       38.74     92.84 o 
  -6   7  15       17.02      -98.39     98.41 o 
  -5   7  15        5.19       92.65    131.83 o 
  -4   7  15      188.86      254.70    103.15 o 
  -3   7  15        8.18       16.95     78.12 o 
  -2   7  15      522.23      394.50    104.24 o 
  -1   7  15      164.49      157.72     75.63 o 
   0   7  15     1287.33     1186.87    119.97 o 
   1   7  15      168.26      118.43     87.85 o 
   2   7  15      170.39      214.02    123.95 o 
   3   7  15       56.35       34.44     88.83 o 
   4   7  15       36.05        6.27    103.92 o 
  -4   8  15        4.58       14.67     90.92 o 
  -3   8  15      295.72      167.93    110.26 o 
  -2   8  15      146.13       31.03    124.34 o 
  -1   8  15      137.31      116.79     83.21 o 
   0   8  15      402.14      297.43    111.27 o 
   1   8  15       14.16      -62.84     90.38 o 
   2   8  15        0.17      -45.81     91.82 o 
  -3  -9  16        4.75      127.75    106.35 o 
  -2  -9  16      174.22       93.18    137.68 o 
  -1  -9  16     1083.68      973.19    379.58 o 
   0  -9  16     1541.02     1479.69    175.66 o 
   1  -9  16      142.58      223.96    101.33 o 
   2  -9  16       43.63       26.62     98.45 o 
   3  -9  16        8.33       66.56     95.02 o 
  -5  -8  16       58.32      -53.51    156.72 o 
  -4  -8  16       67.37       16.19     96.38 o 
  -3  -8  16      931.99      793.99    145.38 o 
  -2  -8  16     2771.45     2205.50    224.79 o 
  -1  -8  16     1946.95     1817.95    311.85 o 
   0  -8  16      239.03      363.33    105.07 o 
   1  -8  16      196.29      110.70     85.64 o 
   2  -8  16     1141.38      986.63    189.09 o 
   3  -8  16      596.91      773.68    134.25 o 
   4  -8  16      166.10      274.57    110.92 o 
   5  -8  16      101.22      154.22    106.46 o 
  -6  -7  16       37.61      121.45    153.05 o 
  -5  -7  16      573.40      566.64    128.10 o 
  -4  -7  16     2338.22     2070.27    196.18 o 
  -3  -7  16      578.42      677.88    260.44 o 
  -2  -7  16       78.58      127.60     87.31 o 
  -1  -7  16      180.26      229.12     86.71 o 
   0  -7  16     1081.35      983.26    104.44 o 
   1  -7  16     2061.18     1983.55    135.13 o 
   2  -7  16      486.86      585.20     89.05 o 
   3  -7  16      120.84       -6.38     73.55 o 
   4  -7  16      214.21       72.76     88.86 o 
   5  -7  16      678.52      500.28    126.79 o 
   6  -7  16      204.29      213.38    119.14 o 
  -7  -6  16       46.82      352.28    114.23 o 
  -6  -6  16      564.24      563.39    126.68 o 
  -5  -6  16      407.82      600.59    120.66 o 
  -4  -6  16      811.90      609.74    173.62 o 
  -3  -6  16      127.03      214.03     82.59 o 
  -2  -6  16     1491.79     1584.92    154.31 o 
  -1  -6  16     3575.58     3189.35    278.60 o 
   0  -6  16     2128.72     2213.95    133.33 o 
   1  -6  16     3147.83     3722.69    200.22 o 
   2  -6  16      387.58      356.65     73.06 o 
   3  -6  16      496.71      477.35     78.04 o 
   4  -6  16      292.63      366.53    205.45 o 
   5  -6  16     1028.72      883.98    142.77 o 
   6  -6  16        0.36      -51.72     96.78 o 
   7  -6  16      119.10      189.41    120.10 o 
  -8  -5  16      756.61      726.40    135.79 o 
  -7  -5  16      996.55      937.56    142.42 o 
  -6  -5  16     1096.61     1199.81    175.36 o 
  -5  -5  16      297.72      437.67    103.33 o 
  -4  -5  16      561.01      898.88    121.85 o 
  -3  -5  16     1113.80     1446.57    140.46 o 
  -2  -5  16      239.52      250.48     73.27 o 
  -1  -5  16      931.17     1071.50    111.97 o 
   0  -5  16      328.84      202.41     53.26 o 
   1  -5  16      339.53      244.93     71.33 o 
   2  -5  16     4793.49     4956.62    184.92 o 
   3  -5  16     1295.40     1180.25     98.16 o 
   4  -5  16      800.95      881.36    120.86 o 
   5  -5  16      130.05      127.92     80.59 o 
   6  -5  16      585.50      710.00    130.42 o 
   7  -5  16      228.05      228.55    112.66 o 
  -8  -4  16      682.47      508.44    121.15 o 
  -7  -4  16      485.47      319.50     80.73 o 
  -6  -4  16       51.89       59.61     57.46 o 
  -5  -4  16      255.57      158.74     72.56 o 
  -4  -4  16      929.28      947.81    226.67 o 
  -3  -4  16     2105.48     1996.43    116.08 o 
  -2  -4  16      117.87      158.53     48.97 o 
  -1  -4  16      992.50      763.92     77.84 o 
   0  -4  16     1975.58     2109.06    126.70 o 
   1  -4  16      514.70      670.33     76.82 o 
   2  -4  16     2776.50     2795.34    126.63 o 
   3  -4  16      193.94      160.37     52.25 o 
   4  -4  16      111.57       17.32     43.52 o 
   5  -4  16      269.58      111.44     76.29 o 
   6  -4  16      877.40     1066.85    142.51 o 
   7  -4  16      264.68      291.47    145.81 o 
   8  -4  16       61.72       67.72    105.99 o 
  -9  -3  16      125.33       22.67     94.86 o 
  -8  -3  16      169.34      238.11    151.61 o 
  -7  -3  16      318.22      252.50     69.31 o 
  -6  -3  16      528.19      461.42     74.40 o 
  -5  -3  16     2025.33     2030.94    118.48 o 
  -4  -3  16     4214.61     4108.51    155.02 o 
  -3  -3  16        6.66       14.72     33.70 o 
  -2  -3  16     2114.55     2346.43    141.48 o 
  -1  -3  16     1747.62     1769.04     99.35 o 
   0  -3  16     2979.19     2661.49    214.15 o 
   1  -3  16     1117.77     1021.50     79.36 o 
   2  -3  16      203.45      366.09     61.54 o 
   3  -3  16     2055.95     2036.34    150.62 o 
   4  -3  16     1045.42     1098.85    146.89 o 
   5  -3  16     2841.13     3102.90    195.39 o 
   6  -3  16      472.51      498.18    174.57 o 
   7  -3  16       10.32       23.50     86.59 o 
   8  -3  16      368.33      235.12    223.95 o 
  -9  -2  16       40.73       79.25     93.23 o 
  -8  -2  16       15.04       42.61     80.74 o 
  -7  -2  16     2175.77     1775.84    158.28 o 
  -6  -2  16     5111.43     4804.01    183.35 o 
  -5  -2  16     1222.30     1420.19     98.29 o 
  -4  -2  16      298.25      292.63     46.80 o 
  -3  -2  16     1027.79      963.92    102.32 o 
  -2  -2  16     2714.68     2784.55    126.02 o 
  -1  -2  16      812.78      714.31     66.20 o 
   0  -2  16      814.35      968.95     87.74 o 
   1  -2  16      353.04      285.40     48.28 o 
   2  -2  16      591.57      460.87     98.12 o 
   3  -2  16     5987.24     6348.34    202.29 o 
   4  -2  16     3222.85     3108.86    136.35 o 
   5  -2  16     2085.00     1918.81    117.84 o 
   6  -2  16       19.27      -59.54     63.12 o 
   7  -2  16      394.20      315.12    104.44 o 
   8  -2  16      259.52      315.87    194.05 o 
  -9  -1  16      213.73      285.34    106.69 o 
  -8  -1  16     1007.32      903.75    128.81 o 
  -7  -1  16      159.13      124.02     75.86 o 
  -6  -1  16       34.25       57.94     51.38 o 
  -5  -1  16      900.25     1020.30     72.92 o 
  -4  -1  16     2740.76     2670.66    101.66 o 
  -3  -1  16     1351.94     1049.14     63.84 o 
  -2  -1  16      509.39      302.94     40.36 o 
  -1  -1  16       49.97      -19.35     23.10 o 
   0  -1  16     1332.99     1310.92     73.78 o 
   1  -1  16     1042.11      774.93     51.60 o 
   2  -1  16     6134.61     6870.36    171.04 o 
   3  -1  16     1529.66     1637.89     96.82 o 
   4  -1  16       42.97       27.24     57.49 o 
   5  -1  16      287.27      370.75     66.51 o 
   6  -1  16     1416.39     1477.13    140.05 o 
   7  -1  16      845.97      920.56    130.97 o 
   8  -1  16       31.15       55.63    128.51 o 
  -9   0  16      278.43      289.32    102.92 o 
  -8   0  16      447.28      366.14    194.20 o 
  -7   0  16       37.33       32.52     68.97 o 
  -6   0  16     2755.21     3074.56    146.36 o 
  -5   0  16     2886.71     2882.37    111.56 o 
  -4   0  16     2999.92     2951.07    132.16 o 
  -3   0  16     1334.34     1349.96     70.83 o 
  -2   0  16       21.28       20.23     26.09 o 
  -1   0  16     1221.20     1555.35     97.35 o 
   0   0  16     3161.61     3222.14     98.30 o 
   1   0  16      194.99      175.08     33.46 o 
   2   0  16      246.56      255.97     51.37 o 
   3   0  16     4379.61     4410.73    133.52 o 
   4   0  16     3351.41     3871.73    154.48 o 
   5   0  16     2000.23     1980.34    137.25 o 
   6   0  16      671.90      861.98     85.96 o 
   7   0  16       16.49        4.36    109.47 o 
  -9   1  16       15.78       48.07     84.58 o 
  -8   1  16      233.23      205.26     87.66 o 
  -7   1  16      717.99      558.22     83.44 o 
  -6   1  16      604.01      501.16     75.59 o 
  -5   1  16       34.45       21.01     39.77 o 
  -4   1  16      479.18      565.20     56.76 o 
  -3   1  16     1809.79     1734.82     79.70 o 
  -2   1  16      991.59      951.00     58.04 o 
  -1   1  16      992.74     1002.66     90.90 o 
   0   1  16      303.22      297.83     48.80 o 
   1   1  16        5.79       -4.59     33.33 o 
   2   1  16        8.35       76.12     40.59 o 
   3   1  16     1909.97     1773.46    124.64 o 
   4   1  16      249.02      226.67     66.26 o 
   5   1  16       19.19       39.38     52.05 o 
   6   1  16      618.13      530.73    103.98 o 
   7   1  16      602.24      666.34    175.91 o 
  -9   2  16      550.57      441.21    118.66 o 
  -8   2  16      285.43      178.97    161.83 o 
  -7   2  16      904.65     1256.29    114.80 o 
  -6   2  16      109.38       67.60     57.51 o 
  -5   2  16     1220.32     1264.39    126.23 o 
  -4   2  16     1728.91     1854.57    109.41 o 
  -3   2  16     2190.11     1979.18    107.98 o 
  -2   2  16     3364.03     2989.32    263.31 o 
  -1   2  16      196.19      312.12     71.04 o 
   0   2  16      129.53      113.07     42.21 o 
   1   2  16       43.93       15.73     39.51 o 
   2   2  16     1132.87      963.74     83.84 o 
   3   2  16       24.03       69.08     47.92 o 
   4   2  16      363.76      474.01     73.34 o 
   5   2  16      741.14      641.97     85.73 o 
   6   2  16      626.30      544.83    234.11 o 
   7   2  16      333.19      132.75     95.33 o 
   8   2  16      129.93       11.80    148.74 o 
  -9   3  16      491.64      484.48    189.89 o 
  -8   3  16      165.19       82.32     96.67 o 
  -7   3  16      188.95      137.17     86.09 o 
  -6   3  16       71.39      132.50    105.21 o 
  -5   3  16      783.66      827.17    119.37 o 
  -4   3  16      404.78      338.24     86.68 o 
  -3   3  16       87.07      124.56     53.13 o 
  -2   3  16      542.35      616.86     72.49 o 
  -1   3  16      875.51      907.20     80.54 o 
   0   3  16     5279.52     5361.90    242.31 o 
   1   3  16     1591.89     1696.36    105.85 o 
   2   3  16     2161.68     1926.56    116.48 o 
   3   3  16       21.40       29.79     49.00 o 
   4   3  16      956.43      815.90    110.65 o 
   5   3  16      701.54      670.93    182.30 o 
   6   3  16      254.31      295.20     98.36 o 
   7   3  16       21.55      110.35     96.89 o 
  -8   4  16      219.04      232.76    114.60 o 
  -7   4  16      323.07      443.85    125.52 o 
  -6   4  16      673.96     1204.69    253.15 o 
  -5   4  16      953.97      849.50    126.58 o 
  -4   4  16      264.91      317.63    101.39 o 
  -3   4  16      512.71      548.12     77.38 o 
  -2   4  16      602.22      582.46     85.08 o 
  -1   4  16     4103.34     3925.56    161.61 o 
   0   4  16     3521.97     3677.14    164.46 o 
   1   4  16      120.60      261.45     62.49 o 
   2   4  16      118.01      153.54     60.45 o 
   3   4  16     1099.99     1018.60     98.24 o 
   4   4  16      544.52      606.58    176.10 o 
   5   4  16       72.51       79.01     78.20 o 
   6   4  16      111.48       16.47     89.76 o 
   7   4  16      133.88      132.46    189.94 o 
  -8   5  16      592.50      676.37    147.03 o 
  -7   5  16      179.05      310.58    120.73 o 
  -6   5  16      198.33      107.99    156.02 o 
  -5   5  16      191.10      273.30    102.67 o 
  -4   5  16        0.98      232.27     84.62 o 
  -3   5  16      340.53      442.76     95.58 o 
  -2   5  16      385.96      362.55     71.19 o 
  -1   5  16      405.24      350.20     71.97 o 
   0   5  16      175.93      244.31     64.80 o 
   1   5  16     2328.48     2673.97    191.15 o 
   2   5  16      445.18      497.28     81.60 o 
   3   5  16      322.19      256.60     90.91 o 
   4   5  16      123.88       44.72    143.23 o 
   5   5  16      281.13      405.29    109.95 o 
   6   5  16      278.96      293.59    112.56 o 
  -7   6  16       13.36      180.23    151.46 o 
  -6   6  16        2.64      -90.96     90.96 o 
  -5   6  16      117.68       60.52     88.83 o 
  -4   6  16       14.50      -13.38    139.32 o 
  -3   6  16       61.80      -64.95     64.95 o 
  -2   6  16      105.13       66.73     63.69 o 
  -1   6  16       29.46        4.02     57.53 o 
   0   6  16      748.21      724.28     97.69 o 
   1   6  16       31.18       50.05     62.21 o 
   2   6  16       22.03       45.38     82.14 o 
   3   6  16       60.08      -21.80     79.80 o 
   4   6  16      176.75       89.59     91.01 o 
   5   6  16      516.15      341.76    124.59 o 
  -6   7  16      305.21      306.52    134.73 o 
  -5   7  16      330.58      240.51    126.87 o 
  -4   7  16       53.42      -37.78     78.37 o 
  -3   7  16       97.96       33.25    107.14 o 
  -2   7  16       61.54      255.51    120.38 o 
  -1   7  16      176.67      178.82     75.92 o 
   0   7  16      439.04      328.22     83.60 o 
   1   7  16       47.50        6.99     85.70 o 
   2   7  16      395.57      234.91    106.38 o 
   3   7  16      940.88      879.47    150.98 o 
   4   7  16      223.47      126.13    115.37 o 
  -4   8  16      189.48       88.35    131.53 o 
  -3   8  16      124.66       68.84    132.13 o 
  -2   8  16       24.60       18.40     98.71 o 
  -1   8  16        0.61       54.33     80.81 o 
   0   8  16      118.18      132.33    106.27 o 
   1   8  16      624.67      604.07    138.53 o 
   2   8  16      224.00      203.76    112.12 o 
  -3  -9  17      407.32      505.64    134.02 o 
  -2  -9  17      544.22      693.34    142.69 o 
  -1  -9  17      515.12      371.23    123.73 o 
   0  -9  17      272.26      131.84     95.70 o 
   1  -9  17     1007.58      784.48    138.43 o 
   2  -9  17     1769.14     1820.77    227.17 o 
   3  -9  17      604.76      456.24    178.29 o 
  -5  -8  17      516.48      631.48    229.80 o 
  -4  -8  17     1159.92     1132.91    178.13 o 
  -3  -8  17      415.38      360.34    116.96 o 
  -2  -8  17       32.72       99.12     91.93 o 
  -1  -8  17       26.06      -89.18     92.17 o 
   0  -8  17     1410.24     1270.89    295.64 o 
   1  -8  17      905.60     1025.27    118.83 o 
   2  -8  17      915.69      775.02    142.32 o 
   3  -8  17       21.87      114.91     88.60 o 
   4  -8  17      119.43      147.13    113.78 o 
   5  -8  17      852.16     1015.70    239.32 o 
  -6  -7  17      419.94      274.92    157.51 o 
  -5  -7  17      400.61      266.54    104.61 o 
  -4  -7  17      552.51      684.50    152.16 o 
  -3  -7  17        0.39       10.57     78.48 o 
  -2  -7  17       15.83      -25.09     69.54 o 
  -1  -7  17      284.61      143.88    103.22 o 
   0  -7  17      321.60      381.85     80.57 o 
   1  -7  17      372.03      546.20     85.73 o 
   2  -7  17      161.50      201.26     67.21 o 
   3  -7  17     1600.15     1377.39    157.42 o 
   4  -7  17      775.00      638.57    126.70 o 
   5  -7  17     1209.68     1221.44    165.91 o 
   6  -7  17       37.15      129.08    109.72 o 
  -7  -6  17      854.87      944.79    157.23 o 
  -6  -6  17      661.79      713.91    135.90 o 
  -5  -6  17        2.23      -26.71     71.57 o 
  -4  -6  17      299.43      472.79    122.06 o 
  -3  -6  17     2094.94     2662.87    200.38 o 
  -2  -6  17      210.98      258.67     87.28 o 
  -1  -6  17      202.25      117.35     61.29 o 
   0  -6  17        3.70      -52.98     52.98 o 
   1  -6  17      611.61      515.36    148.10 o 
   2  -6  17      472.76      344.06     68.97 o 
   3  -6  17     1565.51     1473.01    264.50 o 
   4  -6  17       50.96      101.81     84.11 o 
   5  -6  17       37.00      124.65     91.09 o 
   6  -6  17      885.19      658.16    144.24 o 
  -8  -5  17      265.69      138.47    100.64 o 
  -7  -5  17       60.28       -3.06     78.74 o 
  -6  -5  17       13.10      -49.74     70.90 o 
  -5  -5  17      419.15      214.85    121.77 o 
  -4  -5  17      579.74      677.50    110.10 o 
  -3  -5  17     1607.39     1595.55    147.41 o 
  -2  -5  17      444.53      398.75     70.29 o 
  -1  -5  17      721.07      739.76     86.73 o 
   0  -5  17      345.34      454.99     70.85 o 
   1  -5  17     1869.52     1936.41    120.07 o 
   2  -5  17      516.31      422.63     68.65 o 
   3  -5  17        0.01      -47.85     47.85 o 
   4  -5  17      692.13      421.90    100.22 o 
   5  -5  17     1024.91     1367.55    155.51 o 
   6  -5  17     1598.55     1061.61    155.73 o 
   7  -5  17       37.32      169.57    106.30 o 
  -8  -4  17      137.11      199.73    147.20 o 
  -7  -4  17      977.88      842.02    335.25 o 
  -6  -4  17      954.43      822.69    123.22 o 
  -5  -4  17     1464.14     1502.52    147.28 o 
  -4  -4  17      428.64      391.18     85.39 o 
  -3  -4  17       20.85       79.94     68.05 o 
  -2  -4  17     2460.33     2600.99    154.06 o 
  -1  -4  17     2520.54     2288.76    123.30 o 
   0  -4  17     1683.86     1957.11    113.15 o 
   1  -4  17        2.04       32.01     40.48 o 
   2  -4  17      577.50      488.58     69.12 o 
   3  -4  17     1940.86     2063.91    119.56 o 
   4  -4  17     1028.51     1158.52    164.46 o 
   5  -4  17      606.95      631.38    188.75 o 
   6  -4  17      304.33      185.56     94.74 o 
   7  -4  17      379.27      171.88    136.79 o 
  -8  -3  17      231.33      366.24    111.12 o 
  -7  -3  17      712.86      747.66     93.17 o 
  -6  -3  17      611.79      517.89     78.67 o 
  -5  -3  17      345.21      286.82     60.14 o 
  -4  -3  17      271.97      157.66     98.81 o 
  -3  -3  17     4540.34     4450.88    166.07 o 
  -2  -3  17     2354.89     2409.29    119.93 o 
  -1  -3  17      379.16      395.41     57.98 o 
   0  -3  17       45.95      102.61     41.44 o 
   1  -3  17      738.16      636.94     69.85 o 
   2  -3  17      734.75      669.95     72.03 o 
   3  -3  17      644.85      495.06     88.99 o 
   4  -3  17      273.62      360.05     65.30 o 
   5  -3  17      255.34      293.94     89.78 o 
   6  -3  17     1487.90     1607.65    159.74 o 
   7  -3  17     1958.16     2073.96    388.30 o 
   8  -3  17      367.90      309.09    120.87 o 
  -9  -2  17      305.74      452.27    117.38 o 
  -8  -2  17      468.17      534.09    114.52 o 
  -7  -2  17      197.14      110.72     78.32 o 
  -6  -2  17        0.77       -5.88     45.84 o 
  -5  -2  17      538.03      563.13     95.41 o 
  -4  -2  17     1065.90     1020.19     71.53 o 
  -3  -2  17     1210.83     1276.91     89.71 o 
  -2  -2  17      154.55      223.66     37.10 o 
  -1  -2  17      820.54      552.94     65.01 o 
   0  -2  17     1032.13     1012.84     77.04 o 
   1  -2  17     1367.25     1470.49    127.63 o 
   2  -2  17     1809.18     1870.91    103.28 o 
   3  -2  17        0.56        8.41     38.71 o 
   4  -2  17      642.71      785.00    100.05 o 
   5  -2  17     1859.12     2284.86    130.89 o 
   6  -2  17     1149.97      939.54    129.08 o 
   7  -2  17      318.65      450.92    113.47 o 
   8  -2  17        7.04      -88.35     88.35 o 
  -9  -1  17      604.88      546.91    128.23 o 
  -8  -1  17      349.81      300.83    148.49 o 
  -7  -1  17      274.07       97.79     74.88 o 
  -6  -1  17     1561.62     1621.14    128.45 o 
  -5  -1  17      493.76      468.74     57.34 o 
  -4  -1  17       48.81       23.77     35.62 o 
  -3  -1  17       80.12      115.85     42.70 o 
  -2  -1  17     1854.45     1760.90     77.72 o 
  -1  -1  17       11.49      -24.43     24.43 o 
   0  -1  17     1675.37     1141.32     59.16 o 
   1  -1  17      123.02      148.24     42.21 o 
   2  -1  17      795.43     1035.02     78.39 o 
   3  -1  17        0.65        2.88     37.87 o 
   4  -1  17       26.23       -2.79     40.76 o 
   5  -1  17      196.67      190.23     66.76 o 
   6  -1  17       13.92       87.51    116.51 o 
   7  -1  17      549.25      641.27    118.43 o 
   8  -1  17      494.90      468.72    173.03 o 
  -9   0  17       14.04      -19.29     90.83 o 
  -8   0  17      166.27      228.28     91.47 o 
  -7   0  17      126.87      324.98    168.37 o 
  -6   0  17       70.94      106.27     57.68 o 
  -5   0  17      312.95      404.85     56.00 o 
  -4   0  17        6.91       49.80     35.41 o 
  -3   0  17      559.16      567.21     83.34 o 
  -2   0  17     1797.40     1743.04     76.65 o 
  -1   0  17      762.98      625.24     51.92 o 
   0   0  17      712.95      833.23     72.33 o 
   1   0  17      298.51      454.12     50.32 o 
   2   0  17      352.11      366.34     46.06 o 
   3   0  17     3827.60     4008.58    152.82 o 
   4   0  17        8.42       -5.65     40.13 o 
   5   0  17       22.09      -41.62     46.14 o 
   6   0  17      635.51      883.50    146.70 o 
  -9   1  17      552.01      672.84    138.67 o 
  -8   1  17      426.06      580.73    143.33 o 
  -7   1  17      230.06      263.47     73.42 o 
  -6   1  17      172.35      233.31     71.19 o 
  -5   1  17     1346.07     1226.50    157.62 o 
  -4   1  17      342.49      220.87     45.69 o 
  -3   1  17     1037.85      900.90     61.97 o 
  -2   1  17      111.37      177.31     70.12 o 
  -1   1  17      371.41      304.28     52.17 o 
   0   1  17     3446.47     2838.13    194.67 o 
   1   1  17     4840.55     4446.87    256.09 o 
   2   1  17      930.93      842.29     78.71 o 
   3   1  17      615.32      600.73     73.14 o 
   4   1  17      868.71      856.21     95.48 o 
   5   1  17      290.62      466.88     76.07 o 
   6   1  17     1085.07     1109.50    133.55 o 
   7   1  17      336.27      257.51    148.44 o 
  -9   2  17      169.65      100.74    148.24 o 
  -8   2  17       35.27       47.30     90.38 o 
  -7   2  17       82.15       -5.81     86.07 o 
  -6   2  17      196.13      337.80    206.05 o 
  -5   2  17      483.15      477.99     97.46 o 
  -4   2  17      147.75      101.06     51.82 o 
  -3   2  17       86.89      159.28     50.51 o 
  -2   2  17     1223.82     1335.97     99.78 o 
  -1   2  17      766.15      711.19     72.49 o 
   0   2  17     1833.53     2094.62    109.07 o 
   1   2  17     1286.88     1079.16     86.56 o 
   2   2  17        0.07       11.06     44.05 o 
   3   2  17      990.27     1275.31    121.13 o 
   4   2  17     5427.77     4939.87    187.56 o 
   5   2  17      494.14      588.77    105.47 o 
   6   2  17     1167.29     1344.96    149.23 o 
   7   2  17       50.33     -126.33    140.70 o 
  -8   3  17      175.33      392.57    114.73 o 
  -7   3  17      292.22      337.42    111.09 o 
  -6   3  17     1090.54     1109.92    144.81 o 
  -5   3  17       13.36      -56.58     65.93 o 
  -4   3  17      271.18      406.02     93.31 o 
  -3   3  17       69.96       54.50     49.72 o 
  -2   3  17      878.42      924.50     85.98 o 
  -1   3  17       43.32       -1.04     46.87 o 
   0   3  17      318.18      365.76     62.30 o 
   1   3  17     1882.56     2011.70    155.56 o 
   2   3  17     2895.90     3507.68    153.92 o 
   3   3  17     2834.16     2880.41    145.20 o 
   4   3  17      913.63     1075.18    101.59 o 
   5   3  17      146.56       79.19     82.51 o 
   6   3  17       89.13      181.02     97.35 o 
   7   3  17      436.82      393.48    121.40 o 
  -8   4  17      681.38      635.80    144.10 o 
  -7   4  17      244.22      198.99    105.72 o 
  -6   4  17       15.57      106.86     88.32 o 
  -5   4  17      574.01      291.73    154.04 o 
  -4   4  17       17.62       65.67    106.89 o 
  -3   4  17      160.80       56.53     55.09 o 
  -2   4  17      989.92      714.52     88.67 o 
  -1   4  17       46.43       10.00     46.81 o 
   0   4  17        9.08       62.42     50.87 o 
   1   4  17     1157.04     1209.62    103.53 o 
   2   4  17     1392.91     1666.52    144.75 o 
   3   4  17       38.11       45.53     55.48 o 
   4   4  17      576.79      433.11    103.70 o 
   5   4  17     1521.72     1673.32    170.67 o 
   6   4  17       91.15     -178.25    252.70 o 
  -7   5  17      603.56      822.87    153.02 o 
  -6   5  17      107.98      287.76    114.38 o 
  -5   5  17      463.80      624.47    127.96 o 
  -4   5  17       39.94       15.96     78.78 o 
  -3   5  17      320.01      234.54    149.58 o 
  -2   5  17      157.23      140.69     62.22 o 
  -1   5  17      147.41      224.15     66.62 o 
   0   5  17      213.72      260.61     69.12 o 
   1   5  17      251.12      198.52    116.27 o 
   2   5  17      549.59      631.33     92.50 o 
   3   5  17      348.28      338.00     98.89 o 
   4   5  17      927.61      999.56    145.61 o 
   5   5  17      304.27      267.92    101.10 o 
   6   5  17        2.40       35.24    132.57 o 
  -6   6  17      317.68      354.48    130.42 o 
  -5   6  17      144.97       94.26     96.13 o 
  -4   6  17        7.22       33.23     80.64 o 
  -3   6  17        0.74       22.08     78.10 o 
  -2   6  17      116.24       30.42     62.57 o 
  -1   6  17      229.22      309.65     79.20 o 
   0   6  17      205.85      247.98     73.55 o 
   1   6  17      587.52      391.94     83.35 o 
   2   6  17      436.27      381.75    110.11 o 
   3   6  17      238.19      149.54     98.31 o 
   4   6  17      100.02      131.19     98.71 o 
   5   6  17       27.20       69.15    102.48 o 
  -5   7  17      273.66      221.70    138.42 o 
  -4   7  17      396.25      470.50    127.03 o 
  -3   7  17      193.17      226.08    102.88 o 
  -2   7  17       75.77      109.47     93.52 o 
  -1   7  17      131.51      187.49     76.78 o 
   0   7  17        1.00      113.45     75.73 o 
   1   7  17      188.33      215.76    105.65 o 
   2   7  17      300.75      157.65    105.99 o 
   3   7  17       33.36      -45.80     93.34 o 
  -3   8  17       80.53       68.06    154.69 o 
  -2   8  17        8.61      -87.32     87.32 o 
  -1   8  17      350.41      397.80    127.56 o 
   0   8  17      908.01     1137.52    329.75 o 
   1   8  17      102.21      194.02    114.53 o 
  -3  -9  18       71.23      228.56    157.86 o 
  -2  -9  18        1.30       33.13    101.24 o 
  -1  -9  18       31.06     -146.43    153.99 o 
   0  -9  18     1658.78     1516.05    179.31 o 
   1  -9  18      468.03      281.73    111.57 o 
   2  -9  18       65.67      186.31    117.13 o 
  -4  -8  18       21.13       17.79     94.29 o 
  -3  -8  18      206.89       -2.73     95.40 o 
  -2  -8  18     1761.77     1962.05    279.13 o 
  -1  -8  18     1180.46     1045.37    150.54 o 
   0  -8  18     1115.03      712.29    127.98 o 
   1  -8  18       38.05        9.51     66.15 o 
   2  -8  18      210.09      152.90     78.14 o 
   3  -8  18      609.35      747.99    369.86 o 
   4  -8  18      565.46      581.95    142.64 o 
  -6  -7  18      139.20      146.07    108.09 o 
  -5  -7  18      223.98      261.87    199.31 o 
  -4  -7  18     1023.60     1104.52    157.33 o 
  -3  -7  18      993.43     1020.56    403.67 o 
  -2  -7  18     1194.98      883.50    136.84 o 
  -1  -7  18      678.08      819.81    158.40 o 
   0  -7  18       36.00       74.38     62.12 o 
   1  -7  18     1319.19     1365.06    120.69 o 
   2  -7  18      442.59      531.87     88.27 o 
   3  -7  18     1580.26     1614.03    170.28 o 
   4  -7  18       51.71      135.24    114.48 o 
   5  -7  18      513.78      639.85    224.29 o 
  -7  -6  18        1.88      180.11    101.83 o 
  -6  -6  18       62.24      -78.50     81.28 o 
  -5  -6  18      274.27      433.06    157.71 o 
  -4  -6  18      326.26      185.77    251.46 o 
  -3  -6  18        2.60      -54.39     54.39 o 
  -2  -6  18     1364.60     1489.14    151.69 o 
  -1  -6  18     2293.32     2518.57    168.14 o 
   0  -6  18     1706.16     1660.72    122.59 o 
   1  -6  18     1965.10     1717.84    124.37 o 
   2  -6  18        3.23       54.75     54.67 o 
   3  -6  18        3.02      -30.24     54.00 o 
   4  -6  18     1579.59     1410.13    158.95 o 
   5  -6  18      724.16      856.69    286.71 o 
   6  -6  18      385.81      363.08    114.77 o 
  -7  -5  18      869.46      853.00    319.88 o 
  -6  -5  18      599.12      534.75    155.23 o 
  -5  -5  18      277.25      202.28     87.02 o 
  -4  -5  18      716.00      725.00    198.32 o 
  -3  -5  18      616.07      651.80    106.49 o 
  -2  -5  18     1592.81     1274.28    157.57 o 
  -1  -5  18     2855.65     2850.92    148.90 o 
   0  -5  18     3758.58     3837.90    165.62 o 
   1  -5  18      129.21      190.62     89.81 o 
   2  -5  18     1337.80     1399.99    106.81 o 
   3  -5  18      252.67      160.48     72.37 o 
   4  -5  18     1938.75     1924.89    183.69 o 
   5  -5  18       15.69        8.06     75.25 o 
   6  -5  18       97.92      219.50    101.99 o 
   7  -5  18      538.32      478.96    225.19 o 
  -8  -4  18     1024.87     1250.38    248.29 o 
  -7  -4  18      782.68      608.67    117.35 o 
  -6  -4  18        7.24       36.20    134.01 o 
  -5  -4  18      136.52      187.47     76.60 o 
  -4  -4  18       22.56       49.97    125.78 o 
  -3  -4  18     1172.99     1221.28    100.87 o 
  -2  -4  18     2048.13     2182.72    124.24 o 
  -1  -4  18      253.97      210.20     55.72 o 
   0  -4  18      503.90      513.64     69.21 o 
   1  -4  18     3015.92     2801.58    205.69 o 
   2  -4  18     2766.59     2676.48    132.18 o 
   3  -4  18      386.23      475.41     72.83 o 
   4  -4  18      178.86       97.73     60.12 o 
   5  -4  18      170.52      179.38    106.54 o 
   6  -4  18      438.49      671.61    126.57 o 
   7  -4  18      736.19      522.88    296.63 o 
  -8  -3  18       10.29       -1.39     83.76 o 
  -7  -3  18      128.70       75.34     61.58 o 
  -6  -3  18      168.65      283.22    121.24 o 
  -5  -3  18     1401.57     1525.80    141.94 o 
  -4  -3  18     2148.49     2103.53    236.34 o 
  -3  -3  18     1031.72     1143.81    156.04 o 
  -2  -3  18        0.37       -0.18     36.51 o 
  -1  -3  18      534.28      588.96     68.87 o 
   0  -3  18     1465.28     1495.53     96.85 o 
   1  -3  18     2710.85     2629.71    125.66 o 
   2  -3  18        9.07       79.54     45.18 o 
   3  -3  18       45.02        0.10     43.18 o 
   4  -3  18       38.01       54.79     50.28 o 
   5  -3  18      450.26      668.93    160.34 o 
   6  -3  18     1251.31     1168.40    148.94 o 
   7  -3  18       52.21       67.09     88.91 o 
  -9  -2  18       30.65       86.37    115.96 o 
  -8  -2  18        3.08      -42.07     79.11 o 
  -7  -2  18      605.76      952.15    191.97 o 
  -6  -2  18      916.13     1064.30    121.87 o 
  -5  -2  18     1353.01     1462.71    103.25 o 
  -4  -2  18      392.52      321.09     51.23 o 
  -3  -2  18      121.15       21.86     33.41 o 
  -2  -2  18     1670.34     1650.64     99.14 o 
  -1  -2  18     1824.33     1512.58     94.20 o 
   0  -2  18     1216.60     1239.73    147.20 o 
   1  -2  18      707.82      755.54     71.98 o 
   2  -2  18      991.35      916.48     80.46 o 
   3  -2  18     2387.48     3027.83    135.48 o 
   4  -2  18     2979.96     3247.60    191.67 o 
   5  -2  18      644.36      950.14     97.29 o 
   6  -2  18       23.55       -8.87     70.53 o 
   7  -2  18      279.82      232.12    100.58 o 
   8  -2  18      293.09      249.41    116.72 o 
  -9  -1  18       13.88      -22.33     90.34 o 
  -8  -1  18      376.41      340.41    103.42 o 
  -7  -1  18       16.25       15.84     98.41 o 
  -6  -1  18        0.57      -45.02     80.05 o 
  -5  -1  18       59.09       23.00     39.69 o 
  -4  -1  18      997.78      971.86     69.79 o 
  -3  -1  18      997.41      921.21     63.93 o 
  -2  -1  18     1306.01     1630.83    107.47 o 
  -1  -1  18       74.83       42.58     28.83 o 
   0  -1  18      234.72      347.41     54.17 o 
   1  -1  18     1524.84     1691.97    131.97 o 
   2  -1  18     4230.71     3885.71    146.75 o 
   3  -1  18     1182.67     1019.22     84.74 o 
   4  -1  18      723.23      719.74    111.54 o 
   5  -1  18       98.89      174.94     59.72 o 
   6  -1  18       24.09       52.52     78.27 o 
   7  -1  18      657.30      722.92    127.60 o 
  -9   0  18      109.15      108.39    103.90 o 
  -8   0  18      341.69      346.97    102.12 o 
  -7   0  18        2.92      -15.75     68.57 o 
  -6   0  18      890.19      823.99     88.15 o 
  -5   0  18     1507.64     1422.16     87.43 o 
  -4   0  18     1363.90     1096.20     74.03 o 
  -3   0  18     1953.81     1840.14     86.37 o 
  -2   0  18      135.70       67.03     32.33 o 
  -1   0  18      703.48      678.64     52.55 o 
   0   0  18       61.72       17.05     28.50 o 
   1   0  18     2308.06     2309.75     89.73 o 
   2   0  18       45.44       47.18     34.20 o 
   3   0  18      240.98      398.00     62.95 o 
   4   0  18     1463.30     1484.77    133.20 o 
   5   0  18     1320.30     1032.18    137.28 o 
   6   0  18      295.89      379.59     91.52 o 
  -9   1  18        0.66      -71.63     84.91 o 
  -8   1  18       18.56       19.06     85.10 o 
  -7   1  18      181.99      170.31     93.38 o 
  -6   1  18       31.07       77.23     60.77 o 
  -5   1  18      561.53      707.07     92.02 o 
  -4   1  18       95.27      104.59     51.17 o 
  -3   1  18      253.02      294.82     57.25 o 
  -2   1  18      543.27      619.35     68.86 o 
  -1   1  18     2761.28     2979.06    134.61 o 
   0   1  18       27.13       37.07     37.58 o 
   1   1  18      510.99      541.41     67.41 o 
   2   1  18     4060.71     4377.75    164.66 o 
   3   1  18     3443.84     3379.77    219.00 o 
   4   1  18     2535.59     2484.64    134.93 o 
   5   1  18      494.12      499.40     87.05 o 
   6   1  18       40.38      102.79     91.52 o 
  -8   2  18      361.44      563.29    194.10 o 
  -7   2  18      948.04      977.89    155.03 o 
  -6   2  18       51.87       20.81     70.81 o 
  -5   2  18       49.68       29.28     95.54 o 
  -4   2  18      911.87      838.41     85.63 o 
  -3   2  18      909.58      939.47    106.14 o 
  -2   2  18     2162.81     2046.50    139.79 o 
  -1   2  18        0.96       82.40     42.85 o 
   0   2  18      203.80      186.08     48.49 o 
   1   2  18       32.03        5.16     41.17 o 
   2   2  18      607.26      683.65     81.15 o 
   3   2  18     1237.85     1285.41    103.35 o 
   4   2  18      155.43      147.17     59.03 o 
   5   2  18       23.30      -64.74     64.74 o 
   6   2  18       42.52       27.67    139.47 o 
   7   2  18      320.79      325.62    108.99 o 
  -8   3  18      165.09      177.12    103.69 o 
  -7   3  18      118.09      125.74     93.34 o 
  -6   3  18        1.47      151.31     89.85 o 
  -5   3  18      220.09       10.61     75.72 o 
  -4   3  18      725.55      620.23    108.24 o 
  -3   3  18       72.39       49.33     50.86 o 
  -2   3  18      237.49      206.64     58.24 o 
  -1   3  18       70.64       44.64     46.85 o 
   0   3  18      124.14       81.76     48.98 o 
   1   3  18      738.39      663.02     82.90 o 
   2   3  18     1628.37     1817.43    121.58 o 
   3   3  18       13.21       56.90     55.69 o 
   4   3  18      407.09      377.29     77.51 o 
   5   3  18      493.03      544.88    109.05 o 
   6   3  18      229.10      230.04    120.03 o 
   7   3  18       65.92        9.67    100.87 o 
  -8   4  18       98.41       68.03    162.02 o 
  -7   4  18      270.29      367.87    119.35 o 
  -6   4  18      648.89      705.94    134.02 o 
  -5   4  18       35.34      -17.68     80.75 o 
  -4   4  18      248.51      197.85    105.40 o 
  -3   4  18        1.14       52.52     55.74 o 
  -2   4  18       42.69       37.03     49.31 o 
  -1   4  18     1278.17     1474.48    114.78 o 
   0   4  18      169.45      125.21     55.89 o 
   1   4  18     1088.02      992.99    120.53 o 
   2   4  18        1.92      -23.91     51.28 o 
   3   4  18       26.31       15.68     56.30 o 
   4   4  18      659.79      782.58    123.13 o 
   5   4  18       13.44      110.13     83.15 o 
   6   4  18        0.75     -109.87    109.87 o 
  -7   5  18      187.66      476.29    133.82 o 
  -6   5  18        2.97       38.43    101.44 o 
  -5   5  18       18.45       49.37    118.39 o 
  -4   5  18      101.10       54.70     83.89 o 
  -3   5  18        5.52       87.22     76.71 o 
  -2   5  18      308.11      203.25     68.46 o 
  -1   5  18      460.25      536.61     83.92 o 
   0   5  18        0.05       85.45     60.88 o 
   1   5  18        5.53      -48.87     54.78 o 
   2   5  18      707.24      704.77     96.65 o 
   3   5  18      135.26      103.67     87.14 o 
   4   5  18       35.50      265.09    131.43 o 
   5   5  18      360.29      432.05    122.65 o 
  -6   6  18        0.10      -12.95    103.49 o 
  -5   6  18      124.94      192.71    115.32 o 
  -4   6  18      354.47      422.68    114.23 o 
  -3   6  18       13.43       11.61     82.97 o 
  -2   6  18      338.89      212.95     76.23 o 
  -1   6  18      228.13      251.60     76.89 o 
   0   6  18     1620.03     1855.21    139.06 o 
   1   6  18      521.64      618.77    159.78 o 
   2   6  18      335.12      276.41    213.73 o 
   3   6  18        0.03      -48.87     82.95 o 
   4   6  18       52.65      161.49     99.18 o 
  -5   7  18      224.88      217.80    120.72 o 
  -4   7  18       92.68       63.78     98.12 o 
  -3   7  18      301.22      198.62    104.05 o 
  -2   7  18       62.00       76.78     90.52 o 
  -1   7  18      754.18      563.24     98.88 o 
   0   7  18       92.60      113.05     78.93 o 
   1   7  18       56.43       12.94     94.19 o 
   2   7  18       14.54        3.40     96.76 o 
   3   7  18       41.86       26.08    100.24 o 
  -2   8  18       97.45      198.88    115.22 o 
  -1   8  18      712.40      507.73    139.76 o 
   0   8  18        1.93       15.43    104.47 o 
  -2  -9  19      582.55      612.89    207.69 o 
  -1  -9  19      655.68      555.21    129.80 o 
   0  -9  19       60.02       16.43    168.12 o 
   1  -9  19       11.21      -54.36     87.13 o 
   2  -9  19      567.81      599.49    149.30 o 
  -4  -8  19      475.47      448.65    137.88 o 
  -3  -8  19       62.35        6.93     97.59 o 
  -2  -8  19      313.69      293.26    112.50 o 
  -1  -8  19        0.15       26.59     92.51 o 
   0  -8  19      644.43      682.59    136.09 o 
   1  -8  19     1155.54     1088.17    123.14 o 
   2  -8  19      689.98      613.85    182.60 o 
   3  -8  19       28.52       56.54     95.84 o 
   4  -8  19       29.33       48.90    103.62 o 
  -6  -7  19      368.39      307.59    172.93 o 
  -5  -7  19      425.68      464.87    129.00 o 
  -4  -7  19      504.66      409.18    117.96 o 
  -3  -7  19        9.16       51.59     82.24 o 
  -2  -7  19       20.87      -15.00     70.25 o 
  -1  -7  19      775.60      681.33    117.89 o 
   0  -7  19      885.51      806.11    122.39 o 
   1  -7  19      125.03      180.34     66.68 o 
   2  -7  19        5.40       43.54     59.01 o 
   3  -7  19        5.30      -13.01     81.19 o 
   4  -7  19      650.33      870.10    143.62 o 
   5  -7  19     1044.93      787.61    185.33 o 
  -6  -6  19     1163.10     1187.12    169.14 o 
  -5  -6  19      229.24      140.41     91.99 o 
  -4  -6  19       12.45      -58.63     66.51 o 
  -3  -6  19      116.99       18.46     67.42 o 
  -2  -6  19      236.53      368.53     98.13 o 
  -1  -6  19       73.89      170.14     65.31 o 
   0  -6  19       41.31       77.60     60.06 o 
   1  -6  19      133.14       96.80     57.18 o 
   2  -6  19     1994.87     1820.64    129.04 o 
   3  -6  19     1379.45     1317.07    117.38 o 
   4  -6  19      448.84      281.92    145.27 o 
   5  -6  19        3.75      132.68     98.54 o 
   6  -6  19      139.83      243.07    113.73 o 
  -7  -5  19       63.10       46.06    125.68 o 
  -6  -5  19       12.15      -17.77     74.74 o 
  -5  -5  19      416.14      465.33    110.97 o 
  -4  -5  19     1746.14     1574.56    159.61 o 
  -3  -5  19      263.74      310.75     83.74 o 
  -2  -5  19      710.76      592.23     83.60 o 
  -1  -5  19      196.55      148.05     58.93 o 
   0  -5  19      561.87      683.91     85.72 o 
   1  -5  19     4181.67     3546.48    160.44 o 
   2  -5  19     1061.14     1121.73    100.38 o 
   3  -5  19       15.88       36.07     51.39 o 
   4  -5  19       26.12       36.66    170.25 o 
   5  -5  19     1007.57      940.48    224.69 o 
   6  -5  19      654.13      651.92    138.46 o 
   7  -5  19       94.00       -6.83    104.04 o 
  -8  -4  19      190.07      149.03    140.01 o 
  -7  -4  19     1435.67     1421.39    161.74 o 
  -6  -4  19      842.79      763.41    118.63 o 
  -5  -4  19      350.92      246.36     84.02 o 
  -4  -4  19      736.46      793.78    113.37 o 
  -3  -4  19     1000.01     1247.19    102.57 o 
  -2  -4  19      713.06      772.61     85.15 o 
  -1  -4  19     1136.50     1220.67     99.12 o 
   0  -4  19     1295.94     1600.15    108.82 o 
   1  -4  19     1875.44     1891.56    116.04 o 
   2  -4  19      147.42      253.52     59.79 o 
   3  -4  19      512.57      373.55     93.39 o 
   4  -4  19     1279.81     1042.35    100.16 o 
   5  -4  19      577.39      536.23    111.10 o 
   6  -4  19      159.63      321.70    112.71 o 
   7  -4  19       76.85      -21.70     91.28 o 
  -8  -3  19       32.23       83.31    119.24 o 
  -7  -3  19      375.41      269.82    125.58 o 
  -6  -3  19       46.17       63.69     64.54 o 
  -5  -3  19     1789.96     1798.82    171.84 o 
  -4  -3  19      414.89      343.78     81.36 o 
  -3  -3  19      615.00      739.57     80.76 o 
  -2  -3  19      980.16      797.60     79.96 o 
  -1  -3  19     1777.23     1596.31    128.89 o 
   0  -3  19      122.50      196.63     51.18 o 
   1  -3  19      259.31      193.53     53.50 o 
   2  -3  19     4859.91     4085.11    161.25 o 
   3  -3  19      234.76      452.39     70.74 o 
   4  -3  19     1025.44      961.64    135.58 o 
   5  -3  19      237.14      137.45     78.79 o 
   6  -3  19       76.18       75.02     82.73 o 
   7  -3  19      180.33      167.30     96.88 o 
  -8  -2  19       74.34      213.85     96.78 o 
  -7  -2  19        4.39       83.40     81.72 o 
  -6  -2  19      153.69       65.67     53.84 o 
  -5  -2  19        1.45       16.28     45.66 o 
  -4  -2  19     1175.64     1188.34    154.07 o 
  -3  -2  19      421.31      422.19     63.89 o 
  -2  -2  19     1262.06     1066.78     85.66 o 
  -1  -2  19       43.77      103.67     44.28 o 
   0  -2  19      872.44     1147.02     87.23 o 
   1  -2  19      346.02      258.45     67.30 o 
   2  -2  19     1960.13     1805.38    107.46 o 
   3  -2  19      285.14      218.61     57.77 o 
   4  -2  19        0.98       22.81     48.31 o 
   5  -2  19      649.49      569.64     83.25 o 
   6  -2  19      879.60     1021.88    203.82 o 
   7  -2  19      281.29      497.80    123.23 o 
  -9  -1  19      263.46      221.86    266.88 o 
  -8  -1  19      312.11      237.86    113.59 o 
  -7  -1  19        9.17       18.42     72.51 o 
  -6  -1  19      414.99      566.54    119.39 o 
  -5  -1  19       19.13       19.07     40.47 o 
  -4  -1  19     1410.11     1443.22     82.08 o 
  -3  -1  19      359.85      344.52     49.07 o 
  -2  -1  19       43.43        4.12     30.88 o 
  -1  -1  19     2119.08     2046.98    106.50 o 
   0  -1  19     2250.02     2601.57    117.40 o 
   1  -1  19      642.00      740.43     72.12 o 
   2  -1  19       80.93      116.38     46.80 o 
   3  -1  19     2960.62     3205.86    138.68 o 
   4  -1  19      520.00      675.86     80.45 o 
   5  -1  19     1032.40     1101.61    166.98 o 
   6  -1  19      115.61       61.58     81.07 o 
   7  -1  19        3.10      106.20    117.60 o 
  -9   0  19        1.19      138.87    103.81 o 
  -8   0  19       76.45      134.07    140.85 o 
  -7   0  19      220.78      254.03     89.89 o 
  -6   0  19      106.78      100.03     60.44 o 
  -5   0  19      103.38       58.24     44.71 o 
  -4   0  19       12.39       38.39     38.27 o 
  -3   0  19     3551.14     3731.78    124.34 o 
  -2   0  19     1253.76     1207.73     70.16 o 
  -1   0  19     2997.79     2800.14    121.30 o 
   0   0  19        2.16       28.81     39.86 o 
   1   0  19       77.73       83.75     44.66 o 
   2   0  19      291.83      129.40    120.08 o 
   3   0  19     1317.57     1400.89    130.34 o 
   4   0  19      102.38      145.47     72.57 o 
   5   0  19      223.20      197.12     76.74 o 
   6   0  19      418.07      397.64     99.31 o 
  -8   1  19      549.54      697.38    175.71 o 
  -7   1  19      640.60      739.96    123.41 o 
  -6   1  19        7.88      -51.20     67.12 o 
  -5   1  19        6.94       15.89     76.16 o 
  -4   1  19        0.95       43.55     51.86 o 
  -3   1  19      704.68      616.26     73.01 o 
  -2   1  19      130.42      136.75     48.81 o 
  -1   1  19      330.06      457.72     63.60 o 
   0   1  19      369.23      567.02     67.76 o 
   1   1  19      988.59     1016.54     87.01 o 
   2   1  19      798.18      900.93    150.91 o 
   3   1  19      123.59      123.84     56.78 o 
   4   1  19      352.36      202.95     63.52 o 
   5   1  19      345.54      474.49     97.18 o 
   6   1  19     1726.16     1768.58    226.97 o 
  -8   2  19      133.70      123.55     98.61 o 
  -7   2  19      167.28      108.86     89.74 o 
  -6   2  19        2.80      -42.99     72.52 o 
  -5   2  19        5.83      -66.53     66.53 o 
  -4   2  19      120.14      122.69     58.65 o 
  -3   2  19      560.46      553.67     74.89 o 
  -2   2  19     1724.90     1899.49    113.39 o 
  -1   2  19     3309.60     3093.68    171.52 o 
   0   2  19     1817.33     2157.25    119.27 o 
   1   2  19      326.04      370.65     68.86 o 
   2   2  19      897.66      879.37     89.97 o 
   3   2  19       66.68       12.17     51.46 o 
   4   2  19     1121.18     1313.87    111.51 o 
   5   2  19      471.46      550.65    237.93 o 
   6   2  19     1131.77     1297.80    151.98 o 
   7   2  19        1.16     -108.68    108.68 o 
  -8   3  19      107.18      118.59    155.68 o 
  -7   3  19      442.75      559.59    126.23 o 
  -6   3  19     1295.71     1456.67    163.32 o 
  -5   3  19      457.34      500.90    104.46 o 
  -4   3  19       96.45      136.99    138.87 o 
  -3   3  19      489.09      502.88     80.20 o 
  -2   3  19       54.40       83.08     52.72 o 
  -1   3  19       58.37       79.32     49.73 o 
   0   3  19        5.56       43.31     49.44 o 
   1   3  19      277.67      459.23     92.64 o 
   2   3  19       11.13        7.07     69.10 o 
   3   3  19       50.32       49.84     56.09 o 
   4   3  19      283.44      300.66     78.26 o 
   5   3  19        9.59       83.06     90.78 o 
   6   3  19       23.03       -7.60     86.83 o 
  -7   4  19      713.54      550.95    127.00 o 
  -6   4  19       47.79       99.30     92.82 o 
  -5   4  19       97.29       58.82     84.29 o 
  -4   4  19      172.88      292.82     95.70 o 
  -3   4  19       54.90       74.26     59.60 o 
  -2   4  19      668.95      836.42     93.19 o 
  -1   4  19      108.74       59.19     55.61 o 
   0   4  19       67.72      199.28     63.73 o 
   1   4  19      301.00      415.00     78.95 o 
   2   4  19      272.89      297.71     75.77 o 
   3   4  19      173.65      293.63     73.93 o 
   4   4  19      255.25      121.44     86.79 o 
   5   4  19      609.83      751.64    133.81 o 
   6   4  19       37.33     -122.86    122.86 o 
  -7   5  19       65.25       54.32    115.52 o 
  -6   5  19      730.32      858.88    154.24 o 
  -5   5  19      239.74      499.39    119.40 o 
  -4   5  19      479.44      754.52    127.96 o 
  -3   5  19      126.20      132.12    114.33 o 
  -2   5  19        0.50       51.77     60.77 o 
  -1   5  19       85.87      157.94     68.73 o 
   0   5  19      417.19      300.94     77.95 o 
   1   5  19       13.59        6.87     87.57 o 
   2   5  19       10.74       43.15     65.87 o 
   3   5  19       15.30      -84.23     84.23 o 
   4   5  19       20.89      118.19     91.34 o 
   5   5  19      120.67      200.29    107.18 o 
  -6   6  19      535.10      331.62    127.69 o 
  -5   6  19       78.17      142.43    103.20 o 
  -4   6  19       68.95       71.53    126.53 o 
  -3   6  19      174.96      299.61    101.84 o 
  -2   6  19      186.01      330.59     84.27 o 
  -1   6  19     1277.80     1576.61    134.66 o 
   0   6  19       72.33       66.99     70.22 o 
   1   6  19       21.37       42.96     70.12 o 
   2   6  19      314.87      265.24    109.55 o 
   3   6  19     1009.78     1073.74    365.05 o 
   4   6  19      413.47      459.58    129.21 o 
  -4   7  19      233.98      263.09    118.70 o 
  -3   7  19      648.90      476.02    131.36 o 
  -2   7  19      140.37      112.08    101.06 o 
  -1   7  19      126.83      189.53     87.02 o 
   0   7  19      413.30      275.12    149.73 o 
   1   7  19      611.11      605.62    137.25 o 
   2   7  19      446.54      447.72    131.52 o 
  -1  -9  20       24.57      -15.63    124.24 o 
   0  -9  20      693.70      584.63    134.65 o 
   1  -9  20      179.48      199.87    109.17 o 
  -4  -8  20      225.51      192.51    108.57 o 
  -3  -8  20       53.59       67.05     96.06 o 
  -2  -8  20      127.78      118.82     91.05 o 
  -1  -8  20      814.13      738.21    206.59 o 
   0  -8  20      383.68      199.38    204.31 o 
   1  -8  20        1.02       -3.28     87.86 o 
   2  -8  20       72.53       10.18    188.40 o 
   3  -8  20     1443.09     1084.29    255.33 o 
   4  -8  20      613.63      932.18    210.21 o 
  -5  -7  20        9.97        4.92     87.49 o 
  -4  -7  20      340.04      162.08    152.06 o 
  -3  -7  20      795.58     1291.90    170.16 o 
  -2  -7  20      484.05      596.84    187.90 o 
  -1  -7  20     1347.84     1302.27    157.92 o 
   0  -7  20      159.61      151.70     68.82 o 
   1  -7  20     1294.78     1499.19    230.91 o 
   2  -7  20      335.11      306.20     88.53 o 
   3  -7  20      482.57      497.95    123.57 o 
   4  -7  20      121.31      251.38    192.17 o 
   5  -7  20       29.60       43.76    106.64 o 
  -6  -6  20       44.21      -93.38    206.94 o 
  -5  -6  20      317.24      495.22    117.78 o 
  -4  -6  20      863.24      870.69    276.85 o 
  -3  -6  20      571.58      472.12    107.81 o 
  -2  -6  20       54.60       -3.73     66.19 o 
  -1  -6  20        0.15       60.29     59.52 o 
   0  -6  20      458.27      264.53    101.53 o 
   1  -6  20      702.23      785.93    109.78 o 
   2  -6  20     1713.46     1760.37    232.16 o 
   3  -6  20      215.14      355.27     80.13 o 
   4  -6  20      610.57      691.16    129.94 o 
   5  -6  20     1365.39     1384.52    281.16 o 
   6  -6  20      432.81      506.04    138.76 o 
  -7  -5  20       83.51      -21.53     83.73 o 
  -6  -5  20      500.65      408.15    111.71 o 
  -5  -5  20      722.77      909.27    295.34 o 
  -4  -5  20      177.87      184.47     90.48 o 
  -3  -5  20      358.69      114.73    105.31 o 
  -2  -5  20      214.36      294.88     76.75 o 
  -1  -5  20     1899.88     2025.86    133.09 o 
   0  -5  20     5509.10     5562.16    210.52 o 
   1  -5  20      777.59      673.82     86.00 o 
   2  -5  20      284.51      249.83    116.92 o 
   3  -5  20     1307.12     1168.79    107.59 o 
   4  -5  20      125.80      298.41    171.00 o 
   5  -5  20      433.07      423.42    117.65 o 
   6  -5  20        5.94      -11.78     88.48 o 
  -8  -4  20      190.59      230.94    160.24 o 
  -7  -4  20      440.78      514.74    115.20 o 
  -6  -4  20       37.87      -70.33     75.95 o 
  -5  -4  20       21.37       42.02     72.96 o 
  -4  -4  20       13.86      -25.52     59.80 o 
  -3  -4  20     1017.18      971.74    147.94 o 
  -2  -4  20     1274.11     1240.80    111.36 o 
  -1  -4  20     3837.06     4050.63    169.51 o 
   0  -4  20      257.86      260.68     62.60 o 
   1  -4  20      330.40      210.29     56.22 o 
   2  -4  20      584.30      852.25     90.34 o 
   3  -4  20     1084.29      928.58     98.42 o 
   4  -4  20       11.64       90.00     57.98 o 
   5  -4  20       52.49       41.33     75.83 o 
   6  -4  20      386.47      306.63    109.42 o 
   7  -4  20      249.33      223.83    211.55 o 
  -8  -3  20       89.03      -32.42    127.42 o 
  -7  -3  20       14.57       55.54    113.54 o 
  -6  -3  20        0.21      -11.46     64.07 o 
  -5  -3  20        4.20       57.49     64.93 o 
  -4  -3  20      491.32      457.89     71.54 o 
  -3  -3  20     1442.30     1774.16    115.56 o 
  -2  -3  20       20.51       -2.25     42.43 o 
  -1  -3  20        2.35       49.63     45.72 o 
   0  -3  20     1319.94     1229.85     95.13 o 
   1  -3  20     2447.26     2353.74    124.19 o 
   2  -3  20     1121.75     1297.50    131.50 o 
   3  -3  20       98.15      103.48     52.25 o 
   4  -3  20       31.09       98.72     54.44 o 
   5  -3  20       82.22      377.62     96.41 o 
   6  -3  20      574.63      489.04    114.74 o 
   7  -3  20      155.74      187.04    111.96 o 
  -8  -2  20      115.12      119.32     98.44 o 
  -7  -2  20       13.46       -6.33     97.03 o 
  -6  -2  20      176.87      138.00     71.99 o 
  -5  -2  20       30.48      -36.13     46.93 o 
  -4  -2  20      322.28      394.91     65.02 o 
  -3  -2  20      316.32      202.23     54.84 o 
  -2  -2  20     1846.39     1982.32    190.17 o 
  -1  -2  20     1292.80     1237.82     93.00 o 
   0  -2  20     2606.52     2688.49    175.21 o 
   1  -2  20       17.06      -12.55     39.91 o 
   2  -2  20       23.75      109.67     48.22 o 
   3  -2  20      328.49      337.97     64.59 o 
   4  -2  20       91.62      148.80     57.45 o 
   5  -2  20      150.63        8.53     56.54 o 
   6  -2  20        1.90       79.26     82.99 o 
   7  -2  20       93.60       79.43    244.42 o 
  -8  -1  20      286.76      386.76    113.77 o 
  -7  -1  20       43.71      187.28     88.17 o 
  -6  -1  20       65.26      159.96     56.42 o 
  -5  -1  20       77.52      105.68     49.69 o 
  -4  -1  20      182.86       98.27     41.79 o 
  -3  -1  20      993.73     1129.04     74.87 o 
  -2  -1  20      485.70      372.72     61.54 o 
  -1  -1  20      159.64      208.89     50.97 o 
   0  -1  20      257.41      358.84     57.08 o 
   1  -1  20     1113.31     1103.64     89.42 o 
   2  -1  20     1274.86     1495.16    135.62 o 
   3  -1  20     1934.20     1767.63    111.00 o 
   4  -1  20      461.93      603.81    100.42 o 
   5  -1  20      204.10      194.52     80.19 o 
   6  -1  20      480.66      716.12    176.70 o 
   7  -1  20      576.88      636.79    181.95 o 
  -8   0  20      602.25      931.81    140.44 o 
  -7   0  20      206.73      227.18     90.71 o 
  -6   0  20       59.64       26.53     58.66 o 
  -5   0  20       84.95       18.59     44.58 o 
  -4   0  20       66.77       39.72     40.05 o 
  -3   0  20     1120.50     1203.99     90.00 o 
  -2   0  20        5.37       23.57     40.65 o 
  -1   0  20      483.02      481.27     62.55 o 
   0   0  20     2017.59     2385.95    188.20 o 
   1   0  20     1272.92     1068.23    115.10 o 
   2   0  20      284.46      176.23     69.17 o 
   3   0  20       17.49      -24.89     54.38 o 
   4   0  20      219.72      157.24     74.36 o 
   5   0  20       16.99       39.20     71.41 o 
   6   0  20      220.89      316.16     94.59 o 
  -8   1  20        2.47      -25.09    115.82 o 
  -7   1  20       68.02       51.89     87.13 o 
  -6   1  20      384.40      367.75     98.79 o 
  -5   1  20      865.66      941.27     93.18 o 
  -4   1  20     1417.32     1521.94    108.73 o 
  -3   1  20     1091.63     1044.73     89.76 o 
  -2   1  20        0.83       73.57     46.12 o 
  -1   1  20       32.51       17.10     40.27 o 
   0   1  20      623.28      750.90     76.72 o 
   1   1  20        1.02       13.24     45.30 o 
   2   1  20      135.00      215.90     61.31 o 
   3   1  20      523.51      773.77     86.60 o 
   4   1  20      267.57      273.02     84.33 o 
   5   1  20      852.07      931.23    277.24 o 
   6   1  20     1166.83     1408.73    216.16 o 
  -8   2  20      126.45       17.39     97.91 o 
  -7   2  20      261.71      398.71    113.29 o 
  -6   2  20      781.04      888.30    132.01 o 
  -5   2  20       47.61       78.20     76.67 o 
  -4   2  20     1153.49      941.64     93.89 o 
  -3   2  20      169.01      125.20     56.65 o 
  -2   2  20     1250.40     1124.41     95.53 o 
  -1   2  20      235.13      408.70     67.60 o 
   0   2  20       13.67       -1.11     57.35 o 
   1   2  20      348.27      419.13     74.34 o 
   2   2  20       50.90       62.63     53.63 o 
   3   2  20      448.52      733.28    106.25 o 
   4   2  20      197.68      314.94     74.95 o 
   5   2  20      589.98      682.45    159.69 o 
   6   2  20       61.33      142.89    125.04 o 
  -8   3  20       53.69      -67.34    100.99 o 
  -7   3  20      167.23      116.60    102.63 o 
  -6   3  20       60.99      113.50     93.79 o 
  -5   3  20      947.74     1038.10    139.07 o 
  -4   3  20     1592.84     1821.07    163.02 o 
  -3   3  20     2345.91     2393.25    140.18 o 
  -2   3  20        1.00       48.25     52.73 o 
  -1   3  20      742.98      888.63    112.49 o 
   0   3  20        2.24      -33.70     47.00 o 
   1   3  20      347.04      339.93     72.48 o 
   2   3  20      460.21      657.12     89.61 o 
   3   3  20      108.19      148.04     62.73 o 
   4   3  20        4.62       -2.35     57.19 o 
   5   3  20       36.96      144.85     89.91 o 
   6   3  20      468.54      411.22    120.71 o 
  -7   4  20       30.95      -39.80     98.38 o 
  -6   4  20      764.37      664.21    136.96 o 
  -5   4  20     1339.46     1074.98    149.94 o 
  -4   4  20       11.98      -41.71     77.12 o 
  -3   4  20      423.11      348.80     85.74 o 
  -2   4  20      337.66      400.74    114.42 o 
  -1   4  20      156.44       39.70     56.86 o 
   0   4  20      337.61      285.13     83.52 o 
   1   4  20        3.42      -20.14     55.11 o 
   2   4  20       46.57      -55.74     55.74 o 
   3   4  20       92.66      174.46     70.10 o 
   4   4  20      695.86      730.30    177.94 o 
   5   4  20       95.28      167.82    143.48 o 
  -6   5  20       96.60        6.20    175.81 o 
  -5   5  20        1.90      -17.26    111.80 o 
  -4   5  20      157.46      249.85    101.23 o 
  -3   5  20      209.17      290.78    143.03 o 
  -2   5  20     1533.06     1370.26    124.43 o 
  -1   5  20       31.50      -37.93     55.55 o 
   0   5  20        7.37       76.89     65.08 o 
   1   5  20      724.98      689.00    117.76 o 
   2   5  20      575.40      579.49    100.43 o 
   3   5  20      332.69      480.48    116.57 o 
   4   5  20        3.60       55.35     91.57 o 
  -5   6  20      254.80      123.35    106.96 o 
  -4   6  20      351.92      449.47    129.45 o 
  -3   6  20      148.39      243.46    106.65 o 
  -2   6  20      365.09      321.89     99.87 o 
  -1   6  20      215.41       91.22     71.26 o 
   0   6  20       55.06       40.00     68.11 o 
   1   6  20      137.42      251.82     84.70 o 
   2   6  20        9.29      -12.98     94.41 o 
   3   6  20      221.23      176.61    108.28 o 
  -4   7  20       83.94      182.85    120.63 o 
  -3   7  20       25.83       81.33     99.56 o 
  -2   7  20       18.01       87.96    120.53 o 
  -1   7  20      660.63      801.43    118.44 o 
   0   7  20      378.02      513.62    106.48 o 
   1   7  20      446.43      324.76    129.15 o 
  -3  -8  21      938.07      733.93    149.26 o 
  -2  -8  21      355.06      383.08    195.64 o 
  -1  -8  21      141.64       54.65     87.65 o 
   0  -8  21      203.54       81.23     85.62 o 
   1  -8  21      148.09      162.04     80.61 o 
   2  -8  21      451.51      625.41    181.66 o 
   3  -8  21      119.62       90.24    108.52 o 
  -5  -7  21      515.48      193.77    114.28 o 
  -4  -7  21      502.25      553.28    134.37 o 
  -3  -7  21      187.23      256.51    102.22 o 
  -2  -7  21      374.87      176.26     94.42 o 
  -1  -7  21      685.28      666.80    125.72 o 
   0  -7  21     3820.12     3708.18    195.67 o 
   1  -7  21      413.80      405.26     88.06 o 
   2  -7  21      154.23      150.71     69.48 o 
   3  -7  21       11.87       65.88     95.09 o 
   4  -7  21      307.30      619.41    276.60 o 
  -6  -6  21     1240.08     1316.93    173.74 o 
  -5  -6  21      307.84      556.27    121.29 o 
  -4  -6  21        1.80       74.28     77.36 o 
  -3  -6  21      165.45      202.98    100.35 o 
  -2  -6  21     2004.06     2008.48    182.68 o 
  -1  -6  21      229.26      200.67     83.26 o 
   0  -6  21      547.03      447.48     85.27 o 
   1  -6  21       55.78      103.96     63.39 o 
   2  -6  21      112.36      110.03     61.19 o 
   3  -6  21     1116.06      926.12    108.68 o 
   4  -6  21     1287.59     1447.04    218.59 o 
   5  -6  21       85.44      152.84    108.53 o 
  -7  -5  21       92.01      109.97     92.05 o 
  -6  -5  21      357.42      414.07    111.77 o 
  -5  -5  21      188.50      207.53     93.54 o 
  -4  -5  21      523.87      523.24    109.08 o 
  -3  -5  21      585.01      362.96     97.40 o 
  -2  -5  21      134.27      123.15     65.58 o 
  -1  -5  21      259.85      296.18     75.42 o 
   0  -5  21        8.06      -62.50     74.52 o 
   1  -5  21     3506.19     3680.13    169.05 o 
   2  -5  21     1071.42     1181.40    158.38 o 
   3  -5  21     1793.62     1265.74    113.99 o 
   4  -5  21        8.94      -72.94     72.94 o 
   5  -5  21      241.60      134.52     96.18 o 
   6  -5  21      161.05      262.09    110.07 o 
  -7  -4  21       74.95      -94.25     94.25 o 
  -6  -4  21       69.04       89.37     79.70 o 
  -5  -4  21     1119.88     1128.04    145.64 o 
  -4  -4  21       21.49       29.55     64.43 o 
  -3  -4  21      949.51      687.72     86.21 o 
  -2  -4  21        0.08        6.70     48.83 o 
  -1  -4  21       76.95      164.84     59.39 o 
   0  -4  21      634.45      591.79     82.44 o 
   1  -4  21      914.48      930.30     95.61 o 
   2  -4  21      301.12      129.38     58.79 o 
   3  -4  21        2.86      -11.84     53.39 o 
   4  -4  21      468.30      530.52    205.05 o 
   5  -4  21      358.33      320.29    101.74 o 
   6  -4  21      216.84       84.53    103.21 o 
  -8  -3  21       91.28      100.84    144.87 o 
  -7  -3  21      524.73      478.67    110.50 o 
  -6  -3  21       15.22      -62.51     62.51 o 
  -5  -3  21      618.72      771.80    150.17 o 
  -4  -3  21      199.44      192.25     88.25 o 
  -3  -3  21      178.45      140.70     56.19 o 
  -2  -3  21      254.64      267.67     62.31 o 
  -1  -3  21        1.17       26.55     46.27 o 
   0  -3  21        7.56       35.86     48.64 o 
   1  -3  21      667.86      673.58     94.26 o 
   2  -3  21     2737.39     2956.80    142.80 o 
   3  -3  21      818.83      741.40     84.78 o 
   4  -3  21     1525.58     1309.51    110.36 o 
   5  -3  21      367.75      686.25    215.97 o 
   6  -3  21       68.65      154.48     95.69 o 
   7  -3  21       57.07      100.27    105.62 o 
  -8  -2  21      266.89      356.27    170.35 o 
  -7  -2  21      144.98       25.88    112.94 o 
  -6  -2  21      207.17      207.34     72.48 o 
  -5  -2  21      200.53      113.09     65.48 o 
  -4  -2  21      412.39      383.72     90.65 o 
  -3  -2  21      212.40      143.46     53.73 o 
  -2  -2  21      785.42      656.54     76.79 o 
  -1  -2  21       11.22        2.71     43.79 o 
   0  -2  21        2.43       70.40     45.92 o 
   1  -2  21      771.49      835.72     85.00 o 
   2  -2  21      962.36     1085.96     94.09 o 
   3  -2  21      109.38      195.41     60.91 o 
   4  -2  21      329.58      195.22     62.55 o 
   5  -2  21        6.98      -19.13    105.57 o 
   6  -2  21       81.74      146.01     93.66 o 
   7  -2  21      329.54      548.04    180.86 o 
  -8  -1  21      422.43      426.62    118.56 o 
  -7  -1  21       11.87      132.77     84.07 o 
  -6  -1  21       83.10       87.08     57.11 o 
  -5  -1  21      556.96      673.56     99.03 o 
  -4  -1  21     1806.04     1895.54    187.85 o 
  -3  -1  21      682.04      795.53    100.50 o 
  -2  -1  21      126.39       31.37     51.20 o 
  -1  -1  21       13.56       52.53     70.45 o 
   0  -1  21      146.83      132.25     48.89 o 
   1  -1  21      205.52      112.66     73.62 o 
   2  -1  21      371.07      426.48     88.72 o 
   3  -1  21      684.07      972.54    119.37 o 
   4  -1  21      375.52      263.15     84.42 o 
   5  -1  21     1859.56     2146.08    173.84 o 
   6  -1  21      695.19      972.44    197.52 o 
   7  -1  21      215.98      201.98    145.07 o 
  -8   0  21       57.96       58.70    128.41 o 
  -7   0  21      663.37      691.53    170.65 o 
  -6   0  21      944.55      949.05    263.56 o 
  -5   0  21     1141.13     1087.98     97.79 o 
  -4   0  21      374.23      246.12     72.50 o 
  -3   0  21       52.09       35.93     47.14 o 
  -2   0  21     1209.68     1251.23     94.48 o 
  -1   0  21      991.86      920.40    233.52 o 
   0   0  21     1216.71     1491.36    134.95 o 
   1   0  21     1237.85     1345.52    272.24 o 
   2   0  21      404.43      459.47     91.68 o 
   3   0  21      935.26      869.38    116.54 o 
   4   0  21      572.26      737.70    209.42 o 
   5   0  21      469.73      468.59    103.89 o 
   6   0  21       12.30       28.05     78.22 o 
  -8   1  21      720.28      417.85    172.53 o 
  -7   1  21      377.50      414.57    114.03 o 
  -6   1  21      267.41      204.91     90.38 o 
  -5   1  21        0.09      -69.38     71.15 o 
  -4   1  21      638.24      780.56     87.34 o 
  -3   1  21     2798.43     3384.61    150.66 o 
  -2   1  21     2940.95     2621.78    130.78 o 
  -1   1  21      328.82      199.67     65.61 o 
   0   1  21       31.58       78.03     47.18 o 
   1   1  21      700.00      718.23     82.17 o 
   2   1  21       10.95      -18.94     57.77 o 
   3   1  21      118.22       81.11     68.37 o 
   4   1  21      101.28      146.69     85.62 o 
   5   1  21      114.75      125.35     92.32 o 
   6   1  21      135.59       72.78    116.41 o 
  -8   2  21      161.56      164.40    141.60 o 
  -7   2  21        1.85       16.12     98.68 o 
  -6   2  21       10.78       51.33     87.26 o 
  -5   2  21      286.25      290.42     96.63 o 
  -4   2  21      245.68      176.85     62.57 o 
  -3   2  21      979.54     1051.92     97.84 o 
  -2   2  21        1.22       10.79     49.15 o 
  -1   2  21      808.39      888.12     88.62 o 
   0   2  21      724.80      863.98     90.47 o 
   1   2  21      127.37      162.17     64.34 o 
   2   2  21      180.87       94.44     60.46 o 
   3   2  21       21.78        0.77     56.65 o 
   4   2  21        4.00       27.45     61.18 o 
   5   2  21       13.81      -86.27     86.27 o 
   6   2  21      215.38      257.51    142.19 o 
  -7   3  21       41.75      203.12    112.85 o 
  -6   3  21        3.40        5.95     85.18 o 
  -5   3  21      941.46      798.70    135.19 o 
  -4   3  21        5.92      -71.73     71.73 o 
  -3   3  21      399.32      365.33     76.03 o 
  -2   3  21     3242.68     3465.92    358.23 o 
  -1   3  21      683.55      785.88     91.68 o 
   0   3  21      125.90      182.60     65.20 o 
   1   3  21       80.34       63.25     60.55 o 
   2   3  21       41.12       93.98     65.92 o 
   3   3  21      113.74      156.85     67.16 o 
   4   3  21       20.72       26.56     64.10 o 
   5   3  21        0.64      -68.10     78.28 o 
   6   3  21       23.49        9.29    187.90 o 
  -7   4  21      692.21      648.63    147.71 o 
  -6   4  21      245.14      428.95    126.57 o 
  -5   4  21        3.88       47.53     93.06 o 
  -4   4  21      585.85      528.43    178.43 o 
  -3   4  21       68.77       50.57     93.14 o 
  -2   4  21      912.79      966.42    103.50 o 
  -1   4  21       40.09        4.56     59.04 o 
   0   4  21      135.73       59.32     60.62 o 
   1   4  21      216.07      271.39     78.32 o 
   2   4  21      592.32      605.95     97.09 o 
   3   4  21      246.65      328.57     82.99 o 
   4   4  21       12.55      -79.55     79.55 o 
   5   4  21       71.66      112.93    105.17 o 
  -6   5  21        2.52     -102.93    102.93 o 
  -5   5  21       64.97      196.93    114.52 o 
  -4   5  21      609.02      626.97    148.98 o 
  -3   5  21      110.89      133.07     88.10 o 
  -2   5  21      362.95      303.72     81.13 o 
  -1   5  21      409.27      551.43    113.47 o 
   0   5  21      310.64      334.69     84.50 o 
   1   5  21      726.94      851.79    112.62 o 
   2   5  21      834.61      974.93    178.59 o 
   3   5  21       57.80      -13.65     88.49 o 
   4   5  21        4.38       44.53    101.64 o 
  -5   6  21      476.73      517.37    229.45 o 
  -4   6  21      159.91      106.56    106.65 o 
  -3   6  21       26.83       61.19     93.43 o 
  -2   6  21      116.95      232.20     84.35 o 
  -1   6  21     1177.63     1147.81    142.02 o 
   0   6  21        6.06       95.01     74.62 o 
   1   6  21       25.33       54.86     78.21 o 
   2   6  21       49.59       23.62     93.30 o 
   3   6  21       99.68      251.38    121.52 o 
  -3   7  21      172.92      194.05    115.30 o 
  -2   7  21       71.17       40.84    121.22 o 
  -1   7  21      155.38       86.31    117.18 o 
   0   7  21        0.20       33.85     85.06 o 
   1   7  21       21.43      185.03    167.58 o 
  -3  -8  22      208.86      153.45    135.80 o 
  -2  -8  22      100.97       67.89    105.95 o 
  -1  -8  22      825.81      580.44    126.85 o 
   0  -8  22      160.87      266.42    106.33 o 
   1  -8  22       15.48       63.08     77.30 o 
   2  -8  22       15.78      -32.37     89.41 o 
  -5  -7  22      299.00      162.31    110.57 o 
  -4  -7  22       70.95       71.92     91.22 o 
  -3  -7  22      130.43        6.35     88.91 o 
  -2  -7  22      800.94      610.41    131.80 o 
  -1  -7  22       87.99      235.59     92.07 o 
   0  -7  22       41.89      -15.79     87.15 o 
   1  -7  22      623.03      496.30     91.04 o 
   2  -7  22      543.28      475.60    178.76 o 
   3  -7  22      112.92      229.74    122.41 o 
   4  -7  22     1039.19     1028.01    224.20 o 
  -6  -6  22       74.58       50.67     98.46 o 
  -5  -6  22      336.43      228.46    104.68 o 
  -4  -6  22     1233.53      982.10    150.22 o 
  -3  -6  22      492.22      532.88    129.75 o 
  -2  -6  22      942.12     1141.83    151.34 o 
  -1  -6  22      228.28      269.98     77.36 o 
   0  -6  22      303.00      311.52     93.59 o 
   1  -6  22      272.36      395.06     89.91 o 
   2  -6  22     1089.63      888.20    141.03 o 
   3  -6  22     1130.77      953.27    112.76 o 
   4  -6  22       98.67      145.39     98.92 o 
   5  -6  22      500.70      321.11    268.32 o 
  -6  -5  22      105.98      247.85    103.69 o 
  -5  -5  22      988.47      915.73    143.61 o 
  -4  -5  22      222.77      244.21    140.21 o 
  -3  -5  22      103.54      115.83     77.38 o 
  -2  -5  22       13.72       23.42     56.18 o 
  -1  -5  22       18.66      109.06     86.92 o 
   0  -5  22        9.34       35.17     66.30 o 
   1  -5  22      466.87      551.42     84.56 o 
   2  -5  22      107.00      163.58     55.81 o 
   3  -5  22       51.05      -10.95     58.26 o 
   4  -5  22      259.36      348.54    108.61 o 
   5  -5  22      871.01     1087.46    227.22 o 
   6  -5  22      173.63      321.89    199.36 o 
  -7  -4  22      186.13      135.10     93.92 o 
  -6  -4  22      235.30      225.88     92.94 o 
  -5  -4  22      753.56      863.49    125.78 o 
  -4  -4  22       74.46       15.46     63.63 o 
  -3  -4  22       14.90        4.05     57.10 o 
  -2  -4  22      767.80      856.82     94.05 o 
  -1  -4  22     1588.63     1684.09    151.92 o 
   0  -4  22      151.01       30.39     50.20 o 
   1  -4  22      114.57       96.47     56.44 o 
   2  -4  22      643.07      353.11     73.63 o 
   3  -4  22      476.42      581.42    108.27 o 
   4  -4  22      712.56      880.19    104.34 o 
   5  -4  22        0.22      -45.29     86.96 o 
   6  -4  22       47.60      130.00    103.90 o 
  -7  -3  22      387.72      499.16    167.28 o 
  -6  -3  22      119.76        3.50     72.69 o 
  -5  -3  22        1.25       -5.31     58.86 o 
  -4  -3  22     1334.02     1316.65    135.72 o 
  -3  -3  22       80.55      117.49     56.37 o 
  -2  -3  22       35.85       37.82     87.33 o 
  -1  -3  22       49.34       46.83     49.02 o 
   0  -3  22       12.39      -42.46     42.46 o 
   1  -3  22      430.67      523.57     77.93 o 
   2  -3  22       80.71       72.88     55.74 o 
   3  -3  22       16.04        9.26     50.74 o 
   4  -3  22       12.24      -17.10     52.43 o 
   5  -3  22      491.89      474.07    113.41 o 
   6  -3  22     1028.19     1447.02    172.33 o 
  -8  -2  22      343.92      619.44    194.75 o 
  -7  -2  22       41.57      118.30    124.94 o 
  -6  -2  22      114.36      181.27     76.06 o 
  -5  -2  22      612.39      836.76    113.08 o 
  -4  -2  22      643.01      677.62    110.44 o 
  -3  -2  22      338.13      335.41     88.03 o 
  -2  -2  22      319.25      416.90     69.23 o 
  -1  -2  22     2483.04     2177.95    196.55 o 
   0  -2  22     1000.54      956.55     90.12 o 
   1  -2  22      463.50      389.01    100.84 o 
   2  -2  22        0.20       -2.65     49.42 o 
   3  -2  22       57.20       -5.14     51.47 o 
   4  -2  22      262.55      469.51    119.59 o 
   5  -2  22      194.25      253.02     87.49 o 
   6  -2  22      155.95      381.96    158.16 o 
  -8  -1  22       27.16       38.33     93.63 o 
  -7  -1  22      612.73      776.81    129.56 o 
  -6  -1  22      255.63      434.73    132.62 o 
  -5  -1  22      761.96      784.27    102.52 o 
  -4  -1  22      194.18       98.34     56.81 o 
  -3  -1  22     1851.40     1970.21    246.40 o 
  -2  -1  22     1001.02     1029.85    122.08 o 
  -1  -1  22     1893.92     1967.38    153.46 o 
   0  -1  22      632.03      620.55    104.67 o 
   1  -1  22      739.04      582.29    110.16 o 
   2  -1  22      248.20      346.40     85.68 o 
   3  -1  22       45.95       36.45     61.09 o 
   4  -1  22       89.93      102.79     74.50 o 
   5  -1  22        8.86       -2.54     74.31 o 
   6  -1  22      132.06       17.15    111.55 o 
  -8   0  22      605.35      623.50    180.47 o 
  -7   0  22      566.72      576.80    171.84 o 
  -6   0  22       14.49      -18.67     78.61 o 
  -5   0  22       84.06       33.42     56.67 o 
  -4   0  22      707.30      711.36     84.40 o 
  -3   0  22        7.07       22.83     49.73 o 
  -2   0  22        3.13      -27.27     61.28 o 
  -1   0  22       19.37      -56.92     56.92 o 
   0   0  22       89.95       29.39     62.21 o 
   1   0  22        3.02       41.97     64.24 o 
   2   0  22      825.11      973.67    170.35 o 
   3   0  22      159.00      186.67     81.38 o 
   4   0  22       67.70       33.41     73.84 o 
   5   0  22       77.33      139.03     85.51 o 
   6   0  22       68.65      240.19     95.12 o 
  -8   1  22      132.19       -2.97    136.14 o 
  -7   1  22       15.63      -81.21     81.21 o 
  -6   1  22      268.99      255.74    110.96 o 
  -5   1  22        9.15      -17.66     74.35 o 
  -4   1  22     1155.29     1143.07    100.67 o 
  -3   1  22       16.69       40.87     51.03 o 
  -2   1  22      158.39      256.33     67.26 o 
  -1   1  22      919.99     1249.08    144.60 o 
   0   1  22     2944.91     3128.54    192.21 o 
   1   1  22     2041.71     1818.18    155.93 o 
   2   1  22       30.98      115.73     69.09 o 
   3   1  22      361.21      359.43    106.10 o 
   4   1  22       81.12       65.07     71.48 o 
   5   1  22      237.58      126.72     83.58 o 
   6   1  22      237.48      248.69    138.23 o 
  -8   2  22        3.77      -23.60    144.18 o 
  -7   2  22      369.18      230.34    108.57 o 
  -6   2  22      401.66      380.60    108.40 o 
  -5   2  22      163.27      272.88     96.37 o 
  -4   2  22      709.37      587.61     86.46 o 
  -3   2  22      193.04      173.04     66.15 o 
  -2   2  22      285.87      351.83     74.23 o 
  -1   2  22      421.26      610.12     83.82 o 
   0   2  22      962.78      769.31     90.52 o 
   1   2  22      131.49       92.10     59.73 o 
   2   2  22       79.80      183.74     64.87 o 
   3   2  22       90.40      103.66     66.33 o 
   4   2  22      228.22      135.64     83.93 o 
   5   2  22      315.29      371.35    142.29 o 
   6   2  22       19.33       72.68    125.73 o 
  -7   3  22      204.97      119.76    110.27 o 
  -6   3  22        0.41      -83.50     83.50 o 
  -5   3  22       11.96      -24.10     81.97 o 
  -4   3  22      238.50      350.26    100.25 o 
  -3   3  22     1495.06     1444.11    119.02 o 
  -2   3  22       50.38       99.20     59.02 o 
  -1   3  22        8.38       28.75     55.82 o 
   0   3  22      341.43      326.36     84.99 o 
   1   3  22      489.25      556.61     89.13 o 
   2   3  22      622.95      692.02     98.33 o 
   3   3  22       86.62      161.45     83.14 o 
   4   3  22       28.41      -63.19     63.19 o 
   5   3  22        4.30       36.39     86.78 o 
  -7   4  22       99.47       12.88    111.80 o 
  -6   4  22      774.55      586.24    138.90 o 
  -5   4  22      683.83      954.26    152.03 o 
  -4   4  22      534.83      758.06    170.70 o 
  -3   4  22      243.83      123.51     69.23 o 
  -2   4  22       82.63       66.71     64.15 o 
  -1   4  22      133.69      123.92     66.19 o 
   0   4  22      653.99      701.75     97.34 o 
   1   4  22        0.59       31.68     66.97 o 
   2   4  22       36.91       45.60     70.36 o 
   3   4  22       48.42       93.57     71.09 o 
   4   4  22      571.14      546.36    120.87 o 
   5   4  22      309.78      294.21    121.53 o 
  -6   5  22      449.44      703.69    156.41 o 
  -5   5  22       35.49      106.53    115.16 o 
  -4   5  22      167.70       94.31     95.51 o 
  -3   5  22       41.79       85.00    101.98 o 
  -2   5  22      478.97      495.08     92.62 o 
  -1   5  22      174.08      460.01    128.08 o 
   0   5  22       92.24       68.28     68.36 o 
   1   5  22        4.02      -40.29     68.31 o 
   2   5  22      327.35      505.20    100.34 o 
   3   5  22      599.44      883.95    146.32 o 
   4   5  22      435.84      426.38    125.14 o 
  -4   6  22      238.88      387.88    128.74 o 
  -3   6  22      325.34      562.52    249.53 o 
  -2   6  22      747.29      865.63    147.41 o 
  -1   6  22       76.86       35.47     74.32 o 
   0   6  22       20.56       35.67     78.02 o 
   1   6  22      126.80      146.03    105.41 o 
   2   6  22      142.35       26.39    139.22 o 
  -2  -8  23      673.23      824.17    154.70 o 
  -1  -8  23      395.33      418.11    127.67 o 
   0  -8  23      393.60      226.30    104.60 o 
   1  -8  23       50.96       64.72     76.28 o 
   2  -8  23      607.99      644.66    115.53 o 
  -4  -7  23      913.30     1162.11    171.34 o 
  -3  -7  23      171.15       93.27     96.46 o 
  -2  -7  23       69.16       -0.53     93.70 o 
  -1  -7  23      307.80      283.77    104.39 o 
   0  -7  23     1686.31     1607.76    268.22 o 
   1  -7  23      192.37       80.12     92.76 o 
   2  -7  23      534.98      337.22     97.71 o 
   3  -7  23       94.67      -15.31    101.44 o 
   4  -7  23       11.76       74.67    144.08 o 
  -5  -6  23      139.42      210.51    105.61 o 
  -4  -6  23      272.19       27.25     86.05 o 
  -3  -6  23      524.33      371.77    132.13 o 
  -2  -6  23      520.28      438.12    111.84 o 
  -1  -6  23      963.10     1140.87    121.81 o 
   0  -6  23      147.10      162.81     72.33 o 
   1  -6  23        0.32       53.08     60.06 o 
   2  -6  23      279.32      159.54     73.58 o 
   3  -6  23      192.59       59.90     69.80 o 
   4  -6  23      372.74      481.45    127.10 o 
   5  -6  23      402.65      302.01    122.00 o 
  -6  -5  23      847.16     1146.07    158.80 o 
  -5  -5  23        4.33      -69.25     69.25 o 
  -4  -5  23      416.02      411.36    103.90 o 
  -3  -5  23     1399.22     1648.21    272.09 o 
  -2  -5  23       34.40       10.76     60.86 o 
  -1  -5  23       82.79       31.39     58.73 o 
   0  -5  23       38.87      -44.37     52.62 o 
   1  -5  23       47.89       15.23     65.76 o 
   2  -5  23       16.06      104.64     62.53 o 
   3  -5  23      320.53      316.77    105.25 o 
   4  -5  23        1.54       29.62     91.90 o 
   5  -5  23        2.86       20.14     94.73 o 
  -7  -4  23      318.12      200.73     99.34 o 
  -6  -4  23       19.62      -10.25     83.98 o 
  -5  -4  23      459.69      323.94    166.73 o 
  -4  -4  23      631.19      855.30    127.24 o 
  -3  -4  23      134.36       97.10     72.61 o 
  -2  -4  23        0.64       57.31     53.95 o 
  -1  -4  23       32.02       42.70     52.63 o 
   0  -4  23        1.54       63.08     57.13 o 
   1  -4  23       24.20      117.76     59.06 o 
   2  -4  23        8.53       60.47     56.63 o 
   3  -4  23      142.53      160.26     66.76 o 
   4  -4  23      113.82      125.05     67.53 o 
   5  -4  23      206.36      343.73    266.68 o 
   6  -4  23      152.15      145.16    113.24 o 
  -7  -3  23      143.79       96.38    136.14 o 
  -6  -3  23      587.45      646.65    333.91 o 
  -5  -3  23     1200.99     1423.78    147.70 o 
  -4  -3  23      666.23      593.60    101.44 o 
  -3  -3  23      279.61      275.14     70.08 o 
  -2  -3  23      437.53      629.26    152.01 o 
  -1  -3  23     1040.28      869.24     91.84 o 
   0  -3  23      257.43      218.05     61.17 o 
   1  -3  23        0.34       -1.54     47.97 o 
   2  -3  23       36.19      -51.53     51.53 o 
   3  -3  23       43.71       36.01     58.00 o 
   4  -3  23      553.68      657.68     92.08 o 
   5  -3  23      256.77      120.84     91.01 o 
   6  -3  23       34.86      -71.55     95.50 o 
  -7  -2  23     1034.35     1420.43    230.05 o 
  -6  -2  23      393.80      411.53     94.49 o 
  -5  -2  23       40.71        8.41     60.47 o 
  -4  -2  23       71.54       43.42     56.39 o 
  -3  -2  23     1911.42     2080.03    154.37 o 
  -2  -2  23      132.54      263.03     73.26 o 
  -1  -2  23      347.40      472.70     70.58 o 
   0  -2  23       97.05       70.67     51.18 o 
   1  -2  23       35.28       19.61     64.79 o 
   2  -2  23      640.80      775.26    129.90 o 
   3  -2  23     1028.59      841.55    121.84 o 
   4  -2  23     1588.84     1714.35    161.23 o 
   5  -2  23      179.54      447.84    104.56 o 
   6  -2  23      129.42      370.25    161.63 o 
  -8  -1  23       93.62      119.09    152.80 o 
  -7  -1  23      212.48       61.68    129.40 o 
  -5  -1  23      531.57      634.06    107.16 o 
  -4  -1  23     2349.61     2296.86    298.71 o 
  -3  -1  23     1335.65     1463.99    143.61 o 
  -2  -1  23      165.99      348.51    118.54 o 
  -1  -1  23        1.83       16.33     62.88 o 
   0  -1  23      576.32      602.75    122.41 o 
   1  -1  23      583.18      675.50    107.20 o 
   2  -1  23      562.26      683.80    107.80 o 
   3  -1  23      128.97       -4.32     67.75 o 
   4  -1  23       14.01       35.01     72.44 o 
   5  -1  23      364.28      464.09    108.78 o 
   6  -1  23      649.08      726.63    189.59 o 
  -8   0  23        1.52     -118.69    118.69 o 
  -7   0  23      142.09      146.26    138.62 o 
  -6   0  23     1429.57     1464.46    163.02 o 
  -5   0  23      459.68      539.94     86.02 o 
  -4   0  23     1194.72     1390.52    138.26 o 
  -3   0  23       43.51      126.35     75.71 o 
  -2   0  23        2.71       85.84     69.96 o 
  -1   0  23       39.99       43.74     71.66 o 
   0   0  23      445.60      320.56    123.01 o 
   1   0  23      244.07      250.03     80.26 o 
   2   0  23       41.51       61.08     71.09 o 
   3   0  23      717.22      949.06    131.48 o 
   4   0  23      828.90      799.94    129.10 o 
   5   0  23      311.50      279.40     94.81 o 
   6   0  23      122.71      -18.12     88.35 o 
  -7   1  23      360.00      363.03    114.19 o 
  -6   1  23      523.57      608.85    156.42 o 
  -5   1  23       66.25       36.22     80.22 o 
  -4   1  23       72.98      -51.70     51.70 o 
  -3   1  23      718.07      902.95     93.99 o 
  -2   1  23       17.35       78.41     53.76 o 
  -1   1  23      549.08      608.31    137.13 o 
   0   1  23      228.43      388.28     92.21 o 
   1   1  23      323.33      548.10    104.10 o 
   2   1  23      839.74      918.38    128.46 o 
   3   1  23      330.80      347.04     97.55 o 
   4   1  23        0.34      -31.08     70.25 o 
   5   1  23       92.87      268.62    103.26 o 
   6   1  23        1.30       98.07    138.23 o 
  -7   2  23      111.86      262.51    118.11 o 
  -6   2  23        2.14      114.65     93.33 o 
  -5   2  23      375.90      509.64    117.50 o 
  -4   2  23      362.49      365.01     99.44 o 
  -3   2  23     2872.52     2880.03    257.61 o 
  -2   2  23      468.27      549.65     83.14 o 
  -1   2  23      212.77      248.65     65.38 o 
   0   2  23     1292.97     1497.92    117.96 o 
   1   2  23     1527.80     1733.42    128.64 o 
   2   2  23       91.71       90.01     79.07 o 
   3   2  23       18.76       56.45     79.78 o 
   4   2  23       44.58       14.05     83.04 o 
   5   2  23      123.61       77.64    121.57 o 
  -7   3  23       10.92       43.11    108.76 o 
  -6   3  23      375.67      382.40    125.60 o 
  -5   3  23      585.74      406.36    118.26 o 
  -4   3  23       93.20      247.71    105.31 o 
  -3   3  23      105.66      144.26     68.21 o 
  -2   3  23      569.41      730.73     97.48 o 
  -1   3  23        1.08       33.68     60.52 o 
   0   3  23       43.19       54.68     63.89 o 
   1   3  23      310.49      378.20     81.85 o 
   2   3  23       15.43      -63.58     63.61 o 
   3   3  23      260.97      246.34     82.63 o 
   4   3  23      350.02      386.45    284.93 o 
   5   3  23      284.07      206.25    143.18 o 
  -6   4  23      511.69      650.03    147.18 o 
  -5   4  23        0.21       59.73     94.98 o 
  -4   4  23       66.64      146.26    108.03 o 
  -3   4  23      323.92      556.12     97.37 o 
  -2   4  23     1075.42     1306.95    151.81 o 
  -1   4  23      440.76      403.53     83.62 o 
   0   4  23      108.66      340.90     82.46 o 
   1   4  23       20.06      -28.20     67.32 o 
   2   4  23      255.93      337.97     89.60 o 
   3   4  23      237.43      200.48    108.54 o 
   4   4  23       63.28      -52.49     88.03 o 
  -5   5  23      188.86      147.45    165.20 o 
  -4   5  23      149.14      439.02    123.64 o 
  -3   5  23      281.26      319.25    209.87 o 
  -2   5  23      220.41      274.37     83.96 o 
  -1   5  23        0.53       60.69     86.98 o 
   0   5  23       15.75       44.71     71.47 o 
   1   5  23      205.56      232.31     88.91 o 
   2   5  23      270.36      346.65     96.48 o 
   3   5  23       93.36       73.27    101.37 o 
  -4   6  23       25.92      121.72    107.38 o 
  -3   6  23       79.12      160.25    109.69 o 
  -2   6  23       71.65      -28.50     92.90 o 
  -1   6  23      331.66      359.15     97.41 o 
   0   6  23      304.74      530.05    170.65 o 
   1   6  23      374.82      426.74    103.99 o 
  -1  -8  24      201.93      277.31    166.04 o 
   0  -8  24      459.95      244.67    232.92 o 
   1  -8  24      271.87      229.65    148.74 o 
  -4  -7  24      220.80      145.87    105.77 o 
  -3  -7  24       55.14      180.11    111.75 o 
  -2  -7  24      125.99      201.86    105.14 o 
  -1  -7  24       13.25       42.28     86.31 o 
   0  -7  24        1.93      -29.64     65.52 o 
   1  -7  24      336.96      336.23     90.18 o 
   2  -7  24       29.33      131.81     66.00 o 
   3  -7  24       68.66      242.13    116.22 o 
  -5  -6  24       65.56        3.24     92.46 o 
  -4  -6  24       44.86      -56.55     80.42 o 
  -3  -6  24      827.37      663.45    127.81 o 
  -2  -6  24      547.46      647.79    135.60 o 
  -1  -6  24       36.56       -1.14     99.95 o 
   0  -6  24      195.61      144.69     71.64 o 
   1  -6  24        3.74      108.95     64.79 o 
   2  -6  24       70.50       91.63     70.18 o 
   3  -6  24     1389.88     1242.69    126.12 o 
   4  -6  24      159.93      218.22    111.57 o 
  -6  -5  24      207.23      186.32    102.68 o 
  -5  -5  24      772.94      948.81    149.10 o 
  -4  -5  24      589.17      784.24    200.30 o 
  -3  -5  24      531.98      544.62    112.57 o 
  -2  -5  24       40.94       94.56     66.28 o 
  -1  -5  24       79.03       -2.78     57.80 o 
   0  -5  24       24.64       30.26     74.69 o 
   1  -5  24        8.08       51.54     61.26 o 
   2  -5  24        0.15       39.60     69.84 o 
   3  -5  24       11.32      103.62     69.84 o 
   4  -5  24      300.08      381.07    121.93 o 
   5  -5  24      584.12      752.59    143.84 o 
  -6  -4  24     1305.95     1484.82    317.70 o 
  -5  -4  24      529.17      333.62    188.10 o 
  -4  -4  24       47.28       53.04     71.97 o 
  -3  -4  24      168.23      125.54     63.36 o 
  -2  -4  24      995.29      811.94    132.60 o 
  -1  -4  24      233.69      119.03     64.92 o 
   0  -4  24        3.06      -12.21     78.09 o 
   1  -4  24      427.49      378.18     75.15 o 
   2  -4  24      276.56      395.65     79.37 o 
   3  -4  24     1012.73      880.00    106.94 o 
   4  -4  24      836.86      672.62    155.62 o 
   5  -4  24      331.80      650.97    130.05 o 
  -7  -3  24      123.82      248.49    159.84 o 
  -6  -3  24      614.30      801.85    251.41 o 
  -5  -3  24       47.98       69.70     70.35 o 
  -4  -3  24       82.77      148.11     73.13 o 
  -3  -3  24      622.63      658.82     97.86 o 
  -2  -3  24      516.64      722.26     89.40 o 
  -1  -3  24      540.83      569.27     81.41 o 
   0  -3  24       68.52       21.18     61.50 o 
   1  -3  24      366.01      287.72     68.79 o 
   2  -3  24      125.99      112.59     64.69 o 
   3  -3  24      551.34      643.43     92.69 o 
   4  -3  24       29.12       48.31     62.56 o 
   5  -3  24       86.29       44.62    126.53 o 
   6  -3  24      515.31      686.07    199.60 o 
  -7  -2  24        2.83     -107.88    110.96 o 
  -6  -2  24        7.81        4.29    132.92 o 
  -5  -2  24     1206.90     1089.15    128.98 o 
  -4  -2  24      270.23      261.28     68.67 o 
  -3  -2  24      192.92      201.90    108.29 o 
  -2  -2  24      335.16      238.17     63.94 o 
  -1  -2  24      749.20      750.11    142.24 o 
   0  -2  24      587.34      434.24    145.91 o 
   1  -2  24      268.63      212.63     84.38 o 
   2  -2  24       65.51       64.34     74.65 o 
   3  -2  24       57.57      -35.76     63.64 o 
   4  -2  24      432.05      455.64    106.91 o 
   5  -2  24      425.33      521.98    112.97 o 
   6  -2  24      406.29      194.25    161.73 o 
  -5  -1  24     1181.88     1451.72    148.12 o 
  -4  -1  24       15.81       53.72     71.84 o 
  -3  -1  24       83.05        9.06     64.13 o 
  -2  -1  24      866.32      834.93    215.62 o 
  -1  -1  24      326.19      383.00    128.61 o 
   0  -1  24     2085.94     2312.45    205.11 o 
   1  -1  24      553.13      735.72    114.90 o 
   2  -1  24       10.43       24.16     65.27 o 
   3  -1  24        1.94       32.31     67.66 o 
   4  -1  24      845.61      994.35    139.13 o 
   5  -1  24      299.75      421.75    113.28 o 
   6  -1  24       37.99      -16.96    133.07 o 
  -7   0  24      384.71      538.43    174.22 o 
  -6   0  24      287.03      289.64    157.76 o 
  -5   0  24       48.13        3.17    163.46 o 
  -4   0  24      485.82      360.03    119.83 o 
  -3   0  24      227.57      282.46    134.41 o 
  -2   0  24      624.37      862.91    126.50 o 
  -1   0  24        6.40       65.68     70.05 o 
   0   0  24       11.94      -87.55    109.57 o 
   1   0  24      162.60      198.78     80.70 o 
   2   0  24      405.53      487.07    102.72 o 
   3   0  24      462.00      523.92    110.32 o 
   4   0  24        1.10       36.56     74.60 o 
   5   0  24      541.09      443.81    260.83 o 
   6   0  24      216.92      215.02    115.72 o 
  -7   1  24        3.10        6.72     96.73 o 
  -6   1  24       15.01      -25.70     90.26 o 
  -5   1  24      122.26       58.69     83.18 o 
  -4   1  24      145.40      147.75     68.59 o 
  -3   1  24       74.87       60.01     61.76 o 
  -2   1  24       41.90       39.68     78.29 o 
  -1   1  24       54.32      114.47     78.67 o 
   0   1  24      211.91      244.01     88.49 o 
   1   1  24     1687.52     2116.77    177.84 o 
   2   1  24      143.13      180.35     84.65 o 
   3   1  24      269.60      227.27     94.52 o 
   4   1  24       89.89       95.24    125.29 o 
   5   1  24      202.27      144.06    119.58 o 
  -7   2  24      318.78      315.24    121.43 o 
  -6   2  24       98.09       67.77    144.92 o 
  -5   2  24      305.63      248.28    104.08 o 
  -4   2  24        4.81       47.05     63.77 o 
  -3   2  24        0.30      101.53     65.36 o 
  -2   2  24      156.94      171.47     67.79 o 
  -1   2  24     1413.77     1646.97    143.42 o 
   0   2  24      807.04      803.19    140.49 o 
   1   2  24       31.76      -48.08     84.18 o 
   2   2  24       62.56       60.55     80.03 o 
   3   2  24      291.64      300.74    133.86 o 
   4   2  24      248.67      412.78    196.13 o 
   5   2  24       55.48      122.26    125.83 o 
  -6   3  24      162.77       81.20    148.34 o 
  -5   3  24       36.54       94.92     95.10 o 
  -4   3  24      197.43      262.97    105.58 o 
  -3   3  24     1146.24     1168.04    237.61 o 
  -2   3  24      331.19      497.94     86.07 o 
  -1   3  24        6.37       89.56     67.70 o 
   0   3  24        4.93      -12.21     59.85 o 
   1   3  24      211.51      322.37     83.82 o 
   2   3  24      939.44     1221.43    124.81 o 
   3   3  24      543.24      794.31    135.47 o 
   4   3  24       92.73      161.43    130.39 o 
  -6   4  24      123.70      122.18    220.82 o 
  -5   4  24      325.96      547.90    139.94 o 
  -4   4  24      231.19      588.70    128.16 o 
  -3   4  24      130.55      181.89     77.90 o 
  -2   4  24       67.70       88.93     71.85 o 
  -1   4  24        2.16      -48.88     63.09 o 
   0   4  24      137.89      165.23     76.68 o 
   1   4  24      658.61     1190.47    142.45 o 
   2   4  24      783.82      836.28    114.98 o 
   3   4  24       29.85       67.41     76.81 o 
   4   4  24       37.57      -64.22    130.14 o 
  -5   5  24      475.09      595.80    148.98 o 
  -4   5  24       52.86       56.43    100.95 o 
  -3   5  24        7.86      -50.47     84.65 o 
  -2   5  24      337.87      346.84     98.39 o 
  -1   5  24      380.95      565.44    129.84 o 
   0   5  24       73.56      212.32     87.05 o 
   1   5  24       31.98       41.31     80.79 o 
   2   5  24      186.42      135.43     90.32 o 
  -2   6  24      252.40      448.55    131.43 o 
  -1   6  24       25.05       66.06     86.27 o 
   0   6  24       23.13       51.91     86.64 o 
  -3  -7  25      825.89     1236.09    181.36 o 
  -2  -7  25      985.22      837.27    150.32 o 
  -1  -7  25        6.97      -22.05     82.36 o 
   0  -7  25       82.34       -5.82     81.34 o 
   1  -7  25      301.35      217.99     83.39 o 
   2  -7  25      175.02       72.26    109.33 o 
  -5  -6  25      412.35      180.76    145.96 o 
  -4  -6  25       24.90       40.02     86.40 o 
  -3  -6  25       10.96       55.40     83.33 o 
  -2  -6  25       78.09      101.14     87.33 o 
  -1  -6  25      236.89      171.93     73.36 o 
   0  -6  25       96.99       77.19     72.11 o 
   1  -6  25        0.52       -8.81     61.88 o 
   2  -6  25      113.80       75.52     90.92 o 
   3  -6  25       64.18       -0.25     70.70 o 
   4  -6  25      112.68       23.76    113.44 o 
  -5  -5  25       97.27       -6.87     80.10 o 
  -4  -5  25      102.49      158.15     93.50 o 
  -3  -5  25       83.09       97.03    142.34 o 
  -2  -5  25     2231.98     2457.89    230.32 o 
  -1  -5  25     1365.77     1517.24    131.65 o 
   0  -5  25      657.94      725.77    100.59 o 
   1  -5  25       68.40       28.77     62.05 o 
   2  -5  25        7.58       34.20     80.58 o 
   3  -5  25       93.86       92.09     69.63 o 
   4  -5  25       60.74        6.18     94.27 o 
  -6  -4  25      233.30      327.05    123.05 o 
  -5  -4  25      135.54       37.10     75.18 o 
  -4  -4  25      927.35      877.14    129.62 o 
  -3  -4  25      390.60      445.14     85.85 o 
  -2  -4  25      454.82      444.74     83.25 o 
  -1  -4  25        0.58       82.59     60.24 o 
   0  -4  25      270.95      154.18     68.81 o 
   1  -4  25      826.91      780.87     99.36 o 
   2  -4  25      369.03      402.79     82.36 o 
   3  -4  25      304.36      308.10    163.95 o 
   4  -4  25       18.32       27.54     69.73 o 
   5  -4  25      355.19      626.51    134.99 o 
  -7  -3  25       35.77      -26.18    126.92 o 
  -6  -3  25      146.66       78.20     93.51 o 
  -5  -3  25     1204.32     1193.23    167.73 o 
  -4  -3  25       74.58       89.22     65.79 o 
  -3  -3  25       12.32       48.37     56.18 o 
  -2  -3  25      259.67      314.06     74.10 o 
  -1  -3  25     2129.14     2312.51    184.18 o 
   0  -3  25     2716.02     3626.30    259.31 o 
   1  -3  25     1630.51     1609.65    123.40 o 
   2  -3  25      296.80       84.23     66.33 o 
   3  -3  25        7.45       17.75     74.90 o 
   4  -3  25       77.73      157.64     89.00 o 
   5  -3  25      571.46      397.03    174.52 o 
  -7  -2  25      710.41      769.86    201.19 o 
  -6  -2  25      136.76      209.77    143.48 o 
  -5  -2  25      843.90      907.09    168.07 o 
  -4  -2  25       42.68      177.83    140.70 o 
  -3  -2  25       35.69       81.30     78.44 o 
  -2  -2  25      797.01      792.00    147.70 o 
  -1  -2  25     1167.77     1143.12    138.19 o 
   0  -2  25      482.05      366.17    127.22 o 
   1  -2  25       41.40       80.52     77.24 o 
   2  -2  25      195.83      230.36     87.37 o 
   3  -2  25      398.56      520.08    107.80 o 
   4  -2  25      458.26      479.18    111.19 o 
   5  -2  25       47.60       43.50     79.56 o 
  -5  -1  25        0.71      105.15     81.85 o 
  -4  -1  25     1425.65     1505.53    151.21 o 
  -3  -1  25        0.73        6.16    107.93 o 
  -2  -1  25       15.18      125.47     75.88 o 
  -1  -1  25      137.44      175.85    116.66 o 
   0  -1  25      215.52      222.29     92.66 o 
   1  -1  25      319.95      493.88    105.98 o 
   2  -1  25      792.42      815.69    124.23 o 
   3  -1  25      319.53      206.10     91.26 o 
   4  -1  25      204.64      119.57    113.59 o 
   5  -1  25       69.46      134.24     89.42 o 
  -6   0  25      503.10      383.34    172.44 o 
  -5   0  25      672.88      784.09    121.93 o 
  -4   0  25     1517.12     1959.84    170.21 o 
  -3   0  25      145.87       71.19    138.13 o 
  -2   0  25      168.86       53.76     70.69 o 
  -1   0  25       25.97       44.82     74.41 o 
   0   0  25      673.89      810.97    223.06 o 
   1   0  25      540.52      467.04    103.98 o 
   2   0  25      287.32      309.55    123.25 o 
   3   0  25      280.46      189.39     87.88 o 
   4   0  25     1019.05     1029.09    148.15 o 
   5   0  25      712.19      736.44    132.13 o 
  -7   1  25      841.08      887.96    154.42 o 
  -6   1  25      329.27      400.79    118.25 o 
  -5   1  25      253.34      353.48    106.93 o 
  -4   1  25       43.63       75.60     81.12 o 
  -3   1  25      121.80      355.97    103.66 o 
  -2   1  25       71.66      142.12    122.86 o 
  -1   1  25       31.28       34.85     81.56 o 
   0   1  25      218.61      236.70     92.17 o 
   1   1  25        3.04      131.82     82.24 o 
   2   1  25      780.34      745.15    129.03 o 
   3   1  25      810.18      923.60    199.90 o 
   4   1  25      182.44      375.78    106.27 o 
   5   1  25       98.46      103.19    100.24 o 
  -7   2  25      173.59      142.39    162.92 o 
  -6   2  25        8.60        4.04     99.27 o 
  -5   2  25       30.21        8.28    119.44 o 
  -4   2  25      498.97      708.64    148.96 o 
  -3   2  25      596.05      951.56    107.70 o 
  -2   2  25      563.68      679.62     97.96 o 
  -1   2  25      116.10      118.32    136.14 o 
   0   2  25        7.86       64.94    115.72 o 
   1   2  25      554.69      714.00    234.85 o 
   2   2  25      390.32      384.73    112.98 o 
   3   2  25      215.61      170.25    100.03 o 
   4   2  25        0.09      -28.05    103.92 o 
   5   2  25      130.29      175.01    143.08 o 
  -6   3  25      271.30      219.57    112.93 o 
  -5   3  25      276.87      488.72    127.75 o 
  -4   3  25      972.45     1266.29    157.95 o 
  -3   3  25      309.10      266.03    146.49 o 
  -2   3  25        4.33       57.15     66.69 o 
  -1   3  25      142.51      232.14     79.91 o 
   0   3  25      448.25      537.89    115.44 o 
   1   3  25      420.91      511.85     96.27 o 
   2   3  25      153.41      186.63     98.93 o 
   3   3  25       73.84       -0.42     89.22 o 
   4   3  25      375.18      290.53    148.24 o 
  -5   4  25       89.87      162.40    118.13 o 
  -4   4  25       26.49      -66.36     97.98 o 
  -3   4  25      216.44      217.94     81.33 o 
  -2   4  25      191.61      326.13     89.59 o 
  -1   4  25      200.52      336.33     84.71 o 
   0   4  25      114.57      136.45     77.15 o 
   1   4  25       47.41       91.35     81.13 o 
   2   4  25       77.28       47.48     80.50 o 
   3   4  25      247.35      295.93     96.87 o 
  -4   5  25      168.49      259.48    115.91 o 
  -3   5  25      447.44      764.14    150.58 o 
  -2   5  25      413.36      376.88     98.14 o 
  -1   5  25      116.37      117.89     83.84 o 
   0   5  25       14.72       26.05     78.58 o 
   1   5  25      103.65       97.65     89.53 o 
   2   5  25      280.87      352.10    104.67 o 
  -2  -7  26        4.78       77.37     97.72 o 
  -1  -7  26      482.39      415.71    115.44 o 
   0  -7  26      523.64      462.40    101.72 o 
   1  -7  26      230.99      161.90     81.45 o 
  -4  -6  26      170.74      136.70    102.92 o 
  -3  -6  26      491.32      512.27    204.91 o 
  -2  -6  26     1222.09     1267.74    165.51 o 
  -1  -6  26      541.32      716.81    113.31 o 
   0  -6  26       52.74      109.90     71.90 o 
   1  -6  26      207.83      266.69     85.62 o 
   2  -6  26      686.94      771.95    113.55 o 
   3  -6  26      203.24      100.91     79.05 o 
  -5  -5  26       66.42      268.95    144.27 o 
  -4  -5  26      262.45      362.93    108.51 o 
  -3  -5  26        7.60       65.64     90.43 o 
  -2  -5  26      100.26      131.58     74.73 o 
  -1  -5  26       16.61        8.80     65.03 o 
   0  -5  26      465.49      341.59     99.82 o 
   1  -5  26      626.45      959.07    111.58 o 
   2  -5  26      480.33      369.37     88.77 o 
   3  -5  26       38.09       -7.18     69.60 o 
   4  -5  26      225.79      263.34    122.66 o 
  -6  -4  26      565.54      418.61    121.35 o 
  -5  -4  26      395.73      508.09    110.74 o 
  -4  -4  26      485.93      534.53    114.01 o 
  -3  -4  26        0.57      -33.04     63.81 o 
  -2  -4  26       68.77       32.95     70.73 o 
  -1  -4  26      854.66     1214.32    116.48 o 
   0  -4  26      161.79      165.08     68.65 o 
   1  -4  26        6.95       43.80     74.06 o 
   2  -4  26      236.71      228.18     76.10 o 
   3  -4  26     1416.73     1707.63    139.18 o 
   4  -4  26      746.98      915.62    115.90 o 
  -6  -3  26      434.46      688.55    120.50 o 
  -5  -3  26       74.44      -70.78     83.39 o 
  -4  -3  26        5.64      -51.63     94.05 o 
  -3  -3  26      282.56      407.26     82.63 o 
  -2  -3  26        4.34       49.55     61.20 o 
  -1  -3  26      366.20      382.41     76.70 o 
   0  -3  26        9.82       77.65     79.97 o 
   1  -3  26      708.26      607.46    118.33 o 
   2  -3  26      950.29     1274.51    403.77 o 
   3  -3  26      785.51      676.53    128.04 o 
   4  -3  26      351.29      223.61     98.37 o 
   5  -3  26       24.91      -41.25    129.30 o 
  -6  -2  26       94.72      206.25    118.10 o 
  -5  -2  26      170.68      405.55    134.85 o 
  -4  -2  26      377.90      648.99    176.10 o 
  -3  -2  26      929.21     1088.09    139.37 o 
  -2  -2  26      596.84      622.91    180.76 o 
  -1  -2  26       72.30      -25.83     65.27 o 
   0  -2  26       51.23       68.26     88.05 o 
   1  -2  26       34.73       43.37     77.89 o 
   2  -2  26      104.96       98.67     80.84 o 
   3  -2  26        5.85       28.35     78.73 o 
   4  -2  26       40.64      -69.76     69.76 o 
   5  -2  26      230.17      491.07    121.77 o 
  -5  -1  26      764.77      813.36    131.80 o 
  -4  -1  26      802.04      794.30    123.81 o 
  -3  -1  26       20.59      -99.70     99.70 o 
  -2  -1  26      105.54      169.86     83.48 o 
  -1  -1  26      124.12      150.67    147.15 o 
   0  -1  26      450.15      518.77    110.02 o 
   1  -1  26        8.77       15.01     70.26 o 
   2  -1  26        1.23      -14.25     67.83 o 
   3  -1  26      216.94      313.69     98.68 o 
   4  -1  26      278.86      368.50    107.45 o 
   5  -1  26      484.92      554.45    125.14 o 
  -6   0  26      417.13      383.64    175.71 o 
  -5   0  26        6.65       29.75     82.23 o 
  -4   0  26      266.92      276.99    178.14 o 
  -3   0  26      730.21      848.97    132.41 o 
  -2   0  26      337.77      311.87    100.44 o 
  -1   0  26      399.02      582.05    114.90 o 
   0   0  26       67.89        7.80     75.45 o 
   1   0  26        0.14       -5.02     69.68 o 
   2   0  26      203.56      282.68     97.56 o 
   3   0  26     1240.66     1237.40    156.08 o 
   4   0  26      257.20      446.75    163.76 o 
   5   0  26       39.72       60.04     91.40 o 
  -6   1  26       11.69        5.45    147.94 o 
  -5   1  26      125.25      105.70    138.72 o 
  -4   1  26      756.59      748.45    127.34 o 
  -3   1  26      759.56     1029.46    144.28 o 
  -2   1  26      230.23      293.68    102.39 o 
  -1   1  26        2.60       48.66     84.41 o 
   0   1  26      438.22      567.29    113.26 o 
   1   1  26     2099.78     2019.00    331.73 o 
   2   1  26      574.12      789.17    131.42 o 
   3   1  26       17.91       31.23     84.20 o 
   4   1  26      332.65      254.86    107.60 o 
   5   1  26      228.31      169.72    109.99 o 
  -6   2  26      322.89      423.69    129.83 o 
  -5   2  26      204.62      238.71    114.98 o 
  -4   2  26       33.10      -14.60     72.63 o 
  -3   2  26       47.40       46.09    113.44 o 
  -2   2  26      631.08      722.26    131.70 o 
  -1   2  26      530.19      447.07    112.57 o 
   0   2  26      455.98      635.79    186.22 o 
   1   2  26      139.41      224.64    101.89 o 
   2   2  26        0.02       75.01     89.71 o 
   3   2  26       24.22      150.86     99.10 o 
   4   2  26      319.42      251.89    124.00 o 
  -5   3  26       24.12      -48.05     99.08 o 
  -4   3  26        5.48       57.53     97.05 o 
  -3   3  26      426.03      568.99    100.15 o 
  -2   3  26      539.63      587.89    166.92 o 
  -1   3  26      267.02      251.78     81.63 o 
   0   3  26       77.96      -32.87     93.51 o 
   1   3  26        5.22       29.23     91.45 o 
   2   3  26      330.25      372.11    119.33 o 
   3   3  26      176.65       65.01     98.25 o 
  -5   4  26      122.49      127.52    135.85 o 
  -4   4  26      240.13      334.38    129.86 o 
  -3   4  26      338.12      394.47     96.41 o 
  -2   4  26      117.37       80.98     75.79 o 
  -1   4  26       49.94      -16.15     77.17 o 
   0   4  26      250.36      296.72    168.10 o 
   1   4  26      417.50      400.26    170.95 o 
   2   4  26      375.74      475.09    107.21 o 
  -3   5  26       41.60       83.23    102.35 o 
  -2   5  26      154.98      123.69     88.32 o 
  -1   5  26      109.87       93.46     87.43 o 
   0   5  26      417.99      565.38    115.06 o 
   1   5  26      323.20      349.23    186.71 o 
  -1  -7  27      139.06       -9.62    143.38 o 
   0  -7  27       36.03       74.07    125.24 o 
  -3  -6  27      102.05      187.53    104.69 o 
  -2  -6  27        7.34      -12.31     80.37 o 
  -1  -6  27       16.20       64.76     84.68 o 
   0  -6  27      721.61      661.02    108.60 o 
   1  -6  27      384.52      463.55     98.89 o 
   2  -6  27       74.31      157.57     86.42 o 
  -5  -5  27       61.67      -15.07    110.16 o 
  -4  -5  27       95.69      129.71     91.06 o 
  -3  -5  27       12.94       73.07     79.86 o 
  -2  -5  27      865.81     1058.29    123.31 o 
  -1  -5  27      843.97      601.98    101.11 o 
   0  -5  27      438.64      291.24    112.30 o 
   1  -5  27       18.56      -62.14     62.14 o 
   2  -5  27      245.49      206.74     79.98 o 
   3  -5  27      485.32      429.79    100.34 o 
  -5  -4  27        0.04       40.94     79.71 o 
  -4  -4  27        6.40      -83.92    117.50 o 
  -3  -4  27      236.74      259.70    123.10 o 
  -2  -4  27      573.68      753.14    100.92 o 
  -1  -4  27      860.75     1159.28    118.55 o 
   0  -4  27      105.32       35.89     64.24 o 
   1  -4  27      163.96      167.72     76.05 o 
   2  -4  27      694.87      775.30    108.26 o 
   3  -4  27      612.53      756.04    139.69 o 
   4  -4  27        4.57       75.48     91.07 o 
  -6  -3  27       31.82       50.98     87.84 o 
  -5  -3  27      946.45      868.68    133.73 o 
  -4  -3  27      488.65      575.02    160.64 o 
  -3  -3  27      458.72      663.71    123.70 o 
  -2  -3  27        5.01      198.43     89.12 o 
  -1  -3  27      649.20      702.21    123.07 o 
   0  -3  27     1086.24      759.27    130.58 o 
   1  -3  27     1101.44     1161.52    153.55 o 
   2  -3  27      197.97      292.63    100.49 o 
   3  -3  27        4.54      -74.37     74.37 o 
   4  -3  27       69.62       66.38     93.35 o 
  -6  -2  27      316.11      582.25    170.95 o 
  -5  -2  27      329.46      281.31    128.01 o 
  -4  -2  27       29.88        0.81     83.54 o 
  -3  -2  27       30.17      127.07     80.41 o 
  -2  -2  27      718.19      709.64    137.83 o 
  -1  -2  27     2086.56     2767.78    236.49 o 
   0  -2  27      945.52     1230.98    154.78 o 
   1  -2  27      122.69       88.74    127.22 o 
   2  -2  27        0.86      -68.94     73.17 o 
   3  -2  27       58.68      -15.24     76.17 o 
   4  -2  27      185.52      160.00     97.75 o 
  -5  -1  27        1.10      118.62     89.26 o 
  -4  -1  27      189.26       52.88     83.60 o 
  -3  -1  27      923.92      788.70    129.37 o 
  -2  -1  27      370.16      540.10    115.95 o 
  -1  -1  27      109.17      -28.13     96.93 o 
   0  -1  27       62.63      109.99     88.50 o 
   1  -1  27      235.84      311.51     99.11 o 
   2  -1  27      124.95      233.91    204.22 o 
   3  -1  27       66.14      239.16    100.18 o 
   4  -1  27       47.50        3.15     88.69 o 
   5  -1  27       20.93      148.85    104.05 o 
  -6   0  27        1.28      -91.52    150.42 o 
  -5   0  27      409.01      638.37    124.27 o 
  -4   0  27      309.96      333.75    105.90 o 
  -3   0  27       61.51       55.17     87.89 o 
  -2   0  27       87.58      132.05     88.68 o 
  -1   0  27      530.23      614.11    122.40 o 
   0   0  27      662.98      932.69    198.17 o 
   1   0  27      290.88      216.14     95.81 o 
   2   0  27       90.27       94.19     86.93 o 
   3   0  27       72.52      110.13     85.53 o 
   4   0  27      195.60      295.93    109.96 o 
  -6   1  27      312.84      279.33    174.72 o 
  -5   1  27      511.03      348.74    175.01 o 
  -4   1  27       59.69      222.69    101.10 o 
  -3   1  27       29.94       67.75     90.28 o 
  -2   1  27       54.60      114.44     92.29 o 
  -1   1  27      365.31      342.96    112.33 o 
   0   1  27      748.57      890.81    141.06 o 
   1   1  27      243.25      348.79    106.59 o 
   2   1  27      102.96       34.66     87.01 o 
   3   1  27      367.39      399.86    117.27 o 
   4   1  27      395.83      532.91    134.89 o 
  -6   2  27      350.76      472.63    147.45 o 
  -5   2  27       77.75       38.47    156.07 o 
  -4   2  27       85.16       56.21     94.16 o 
  -3   2  27      658.12      809.87    142.46 o 
  -2   2  27      532.09      412.47    117.58 o 
  -1   2  27      253.60       82.65     86.52 o 
   0   2  27       34.33        6.29     87.82 o 
   1   2  27      516.79      878.51    145.93 o 
   2   2  27      170.87      251.62    159.79 o 
   3   2  27      260.93      351.08    123.64 o 
  -5   3  27      425.81      529.90    143.80 o 
  -4   3  27      487.95      513.12    133.51 o 
  -3   3  27      248.61      321.05     93.59 o 
  -2   3  27       46.53       -1.95     89.96 o 
  -1   3  27       40.55       18.84     91.45 o 
   0   3  27       80.74      201.21    211.01 o 
   1   3  27      590.78      789.44    191.77 o 
   2   3  27       82.38      180.84    107.22 o 
   3   3  27        3.89       19.40    102.88 o 
  -4   4  27      126.64      -53.92    190.38 o 
  -3   4  27       20.62       65.12     99.88 o 
  -2   4  27      205.49      207.62     92.35 o 
  -1   4  27      457.02      379.32     99.03 o 
   0   4  27       88.73      125.70     87.68 o 
   1   4  27       95.41      302.94    127.15 o 
  -2  -6  28      898.07      899.99    144.57 o 
  -1  -6  28      320.07      227.26     92.19 o 
   0  -6  28      216.16      169.42     82.73 o 
   1  -6  28       11.07      -10.34     74.05 o 
  -4  -5  28      168.17      151.35     97.73 o 
  -3  -5  28      321.65      622.19    129.19 o 
  -2  -5  28      717.36      982.09    145.25 o 
  -1  -5  28        1.25      -24.78     69.13 o 
   0  -5  28      388.40      224.53     83.52 o 
   1  -5  28      785.77     1024.17    124.67 o 
   2  -5  28      359.04      275.02     88.66 o 
   3  -5  28      101.53      181.12     87.43 o 
  -5  -4  28      547.72      551.73    121.36 o 
  -4  -4  28      341.60      518.67    114.37 o 
  -3  -4  28       62.04      -44.60     71.86 o 
  -2  -4  28      115.55      144.68     74.58 o 
  -1  -4  28      485.46      482.64     96.26 o 
   0  -4  28      343.36      517.13    127.65 o 
   1  -4  28      489.11      759.93    139.70 o 
   2  -4  28       30.12       41.09     86.64 o 
   3  -4  28        2.61       89.64     98.40 o 
  -5  -3  28      386.37      514.53    161.13 o 
  -4  -3  28        0.19       41.35    107.09 o 
  -3  -3  28        0.22       11.55     92.27 o 
  -2  -3  28      182.88      474.92    113.63 o 
  -1  -3  28      646.11      527.47    117.42 o 
   0  -3  28       82.48       60.58     85.87 o 
   1  -3  28      109.47      313.01    106.30 o 
   2  -3  28      718.00      741.15    133.97 o 
   3  -3  28      157.70      206.51     99.98 o 
   4  -3  28      179.69      276.78    153.84 o 
  -6  -2  28       40.05      204.86    130.19 o 
  -5  -2  28      112.69      142.99    120.87 o 
  -4  -2  28      501.29      463.31    124.54 o 
  -3  -2  28      432.54      516.97    119.09 o 
  -2  -2  28      497.30      432.77    107.04 o 
  -1  -2  28       19.73       68.52     84.55 o 
   0  -2  28      632.55      764.72    271.15 o 
   1  -2  28      444.29      690.80    261.92 o 
   2  -2  28      467.87      515.74    145.17 o 
   3  -2  28       71.50       60.97     87.41 o 
   4  -2  28       39.50      -44.18     83.86 o 
  -5  -1  28      565.99      452.39    193.36 o 
  -4  -1  28     1163.13     1053.51    148.61 o 
  -3  -1  28      186.94      273.85    102.68 o 
  -2  -1  28       19.90       -7.52     78.07 o 
  -1  -1  28      135.03       -1.49     82.18 o 
   0  -1  28      514.55      358.70    105.93 o 
   1  -1  28       90.82      124.47     88.77 o 
   2  -1  28        4.60       -5.40     79.16 o 
   3  -1  28      240.55      177.29    137.28 o 
   4  -1  28      217.90      346.60    120.33 o 
  -6   0  28      429.29     1014.28    240.36 o 
  -5   0  28      384.67      312.68    115.77 o 
  -4   0  28        4.02      -38.66     85.12 o 
  -3   0  28      187.96       72.65     90.85 o 
  -2   0  28      402.21      235.76     98.48 o 
  -1   0  28      519.12      546.06    124.09 o 
   0   0  28       48.10       85.74     93.32 o 
   1   0  28       89.86      -42.45     80.45 o 
   2   0  28      348.71      652.84    128.02 o 
   3   0  28      494.58      531.19    212.10 o 
   4   0  28      607.91      879.48    154.37 o 
  -5   1  28       33.91      -98.86    136.44 o 
  -4   1  28      410.90      526.95    126.51 o 
  -3   1  28      776.94      728.56    164.75 o 
  -2   1  28      252.29      310.48    111.10 o 
  -1   1  28       20.76       24.98     90.03 o 
   0   1  28       46.28        9.79     88.10 o 
   1   1  28      413.29      612.64    233.71 o 
   2   1  28      492.03      632.96    137.35 o 
   3   1  28       57.82       77.07    100.47 o 
  -5   2  28      206.08      513.44    201.19 o 
  -4   2  28      512.07      852.85    152.61 o 
  -3   2  28      281.42      290.71    117.33 o 
  -2   2  28       12.04      -79.73     92.16 o 
  -1   2  28      201.75      295.63    113.10 o 
   0   2  28      887.30      684.74    141.74 o 
   1   2  28      309.27      358.69    116.93 o 
   2   2  28       28.04      -70.74    114.87 o 
   3   2  28       92.75      128.75    110.50 o 
  -4   3  28        6.89      -32.62    161.33 o 
  -3   3  28      302.29      290.10    119.69 o 
  -2   3  28      480.84      591.29    136.79 o 
  -1   3  28      414.42      400.32    122.88 o 
   0   3  28      173.38       76.51    102.48 o 
   1   3  28        1.11      -35.16    101.28 o 
   2   3  28       71.70      157.36    120.59 o 
  -3   4  28      220.06      129.62    111.48 o 
  -2   4  28      306.94      407.10    103.95 o 
  -1   4  28       40.64      -28.04    104.13 o 
   0   4  28        3.92       49.05    106.30 o 
  -1  -6  29        0.63       -5.16    112.15 o 
   0  -6  29      127.13       66.44    140.51 o 
  -3  -5  29      105.09       61.90     86.45 o 
  -2  -5  29       74.93       63.56     93.43 o 
  -1  -5  29      334.87      567.97    151.12 o 
   0  -5  29      296.36      295.81    124.73 o 
   1  -5  29       17.30       33.58     82.14 o 
   2  -5  29       42.34      -10.66     80.64 o 
  -4  -4  29       50.58      -79.62    111.25 o 
  -3  -4  29      555.06      498.17    165.49 o 
  -2  -4  29     1022.57     1205.79    188.55 o 
  -1  -4  29      294.08      132.19    104.11 o 
   0  -4  29        6.86       11.24     94.72 o 
   1  -4  29      102.93       49.52     95.36 o 
   2  -4  29      463.38      359.61    133.02 o 
   3  -4  29      638.98      521.12    198.51 o 
  -5  -3  29      237.08      337.43    146.36 o 
  -4  -3  29      555.73      680.62    174.91 o 
  -3  -3  29      198.56      319.38    112.99 o 
  -2  -3  29      177.75      197.45    101.34 o 
  -1  -3  29       10.90       25.13     83.92 o 
   0  -3  29       46.32      -27.85     79.88 o 
   1  -3  29      395.76      422.17    371.99 o 
   2  -3  29       89.17      122.76    175.76 o 
   3  -3  29       23.59      109.82    123.95 o 
  -5  -2  29      288.30      262.17    137.63 o 
  -4  -2  29      402.63      273.51    103.22 o 
  -3  -2  29       26.35       43.19     90.37 o 
  -2  -2  29      195.71      155.39    120.33 o 
  -1  -2  29     1360.33     1472.98    172.98 o 
   0  -2  29      746.32      601.38    154.29 o 
   1  -2  29       21.67      142.73    108.83 o 
   2  -2  29       17.05       16.64     91.75 o 
   3  -2  29      291.25      491.02    154.44 o 
  -5  -1  29       25.27       58.96     93.77 o 
  -4  -1  29       34.85      101.37    131.78 o 
  -3  -1  29      662.21      637.17    126.94 o 
  -2  -1  29      741.20      825.25    296.48 o 
  -1  -1  29      600.51      831.17    160.68 o 
   0  -1  29       49.98       18.77     91.14 o 
   1  -1  29        1.35       46.89     89.19 o 
   2  -1  29      233.71      274.99    108.06 o 
   3  -1  29      198.97      111.12     99.34 o 
  -5   0  29       86.70       18.11    208.58 o 
  -4   0  29      457.92      427.73    221.22 o 
  -3   0  29      340.27      213.29    103.88 o 
  -2   0  29      142.24      193.06    101.02 o 
  -1   0  29       10.45      -25.16    150.27 o 
   0   0  29      527.76      744.33    213.44 o 
   1   0  29      410.62      213.58    107.65 o 
   2   0  29      511.08      978.26    152.87 o 
   3   0  29       79.32       55.19    121.37 o 
  -5   1  29      145.07      124.44    169.36 o 
  -4   1  29      129.77      248.66    213.54 o 
  -3   1  29        1.28      -22.02     99.06 o 
  -2   1  29      440.95      439.93    158.65 o 
  -1   1  29      470.09      302.13    234.06 o 
   0   1  29     1023.19     1376.20    173.62 o 
   1   1  29       54.07       64.46    100.03 o 
   2   1  29       49.63      -21.47    126.62 o 
   3   1  29      147.42      325.05    123.18 o 
  -4   2  29        1.17     -135.05    135.05 o 
  -3   2  29      184.12      294.21    123.60 o 
  -2   2  29      238.17      134.83    111.52 o 
  -1   2  29      103.53      131.29    106.35 o 
   0   2  29      163.52       78.73    103.34 o 
   1   2  29       62.14       86.40    106.93 o 
   2   2  29      167.92      314.42    123.91 o 
  -3   3  29      141.17       41.55    109.89 o 
  -2   3  29      101.84       69.76    106.72 o 
  -1   3  29       34.08      141.26    110.14 o 
   0   3  29      220.52      243.86    123.38 o 
   1   3  29      719.84      915.46    166.90 o 
  -2  -5  30      369.45      339.13    125.38 o 
  -1  -5  30      141.09      244.71     94.77 o 
   0  -5  30        0.03      -86.08     86.08 o 
   1  -5  30      213.63      140.38    105.50 o 
  -3  -4  30      470.37      920.68    201.09 o 
  -2  -4  30       14.04      136.56    170.01 o 
  -1  -4  30      496.15      680.27    236.49 o 
   0  -4  30      505.71      778.85    146.20 o 
   1  -4  30      675.33      600.53    142.89 o 
   2  -4  30      272.84      341.06    118.72 o 
  -4  -3  30       13.69      257.02    136.94 o 
  -3  -3  30       71.69      161.80    102.09 o 
  -2  -3  30      499.27      659.50    135.48 o 
  -1  -3  30      635.78      599.82    132.12 o 
   0  -3  30      495.26      700.49    142.78 o 
   1  -3  30      100.99      150.46    100.25 o 
   2  -3  30       98.28       65.12    101.76 o 
  -4  -2  30       30.58       -2.42     92.75 o 
  -3  -2  30      183.53      171.24    102.25 o 
  -2  -2  30      421.39      458.46    119.23 o 
  -1  -2  30      135.78      172.02    101.49 o 
   0  -2  30       98.63      140.53    104.44 o 
   1  -2  30      544.83      594.78    133.24 o 
   2  -2  30      332.06      262.55    111.89 o 
   3  -2  30      265.95      321.36    115.33 o 
  -5  -1  30      233.14      458.38    192.37 o 
  -4  -1  30      534.38      690.40    136.04 o 
  -3  -1  30      287.04      312.90    114.98 o 
  -2  -1  30        2.81     -127.47    127.47 o 
  -1  -1  30      281.44      154.89    124.24 o 
   0  -1  30      401.34      843.12    164.75 o 
   1  -1  30      443.90      646.52    136.90 o 
   2  -1  30       77.96      191.43    100.19 o 
   3  -1  30        2.08      -40.81    108.73 o 
  -5   0  30      242.30      -48.19    124.24 o 
  -4   0  30       38.96       82.91     99.12 o 
  -3   0  30        2.28      -83.42     83.42 o 
  -2   0  30       47.09      203.16    105.02 o 
  -1   0  30      243.67      189.39    113.34 o 
   0   0  30      316.39      457.25    176.75 o 
   1   0  30       55.63      -90.02    100.00 o 
   2   0  30       17.83      -29.10     94.66 o 
  -4   1  30       22.99       42.54    118.15 o 
  -3   1  30      226.21      249.41    114.63 o 
  -2   1  30      247.56      255.62    161.87 o 
  -1   1  30      270.28      392.44    126.14 o 
   0   1  30       17.99       87.02    106.63 o 
   1   1  30      339.10      577.23    137.11 o 
   2   1  30      418.17      477.91    193.16 o 
  -3   2  30      140.09       38.06    166.83 o 
  -2   2  30        1.85       87.82    112.33 o 
  -1   2  30       13.87       78.11    104.10 o 
   0   2  30      101.89      201.10    116.09 o 
   1   2  30      165.96      254.50    125.92 o 
  -1   3  30       10.37      169.22    120.93 o 
  -2  -4  31      418.62      343.45    199.16 o 
  -1  -4  31      156.92      173.10    112.97 o 
   0  -4  31       26.06       -1.44     97.10 o 
   1  -4  31       44.32       -1.40    103.56 o 
  -3  -3  31      421.72      496.42    152.45 o 
  -2  -3  31      513.54      488.50    130.62 o 
  -1  -3  31       32.06       36.21     95.77 o 
   0  -3  31        4.44      -89.17     89.17 o 
   1  -3  31      454.65      475.92    129.31 o 
  -4  -2  31      214.82      204.44    147.99 o 
  -3  -2  31       16.79       52.97    101.46 o 
  -2  -2  31       25.27      -12.71     94.47 o 
  -1  -2  31      252.97      231.27    112.05 o 
   0  -2  31      221.12      270.69    116.08 o 
   1  -2  31      390.46      323.77    158.60 o 
   2  -2  31        0.04      -83.14     90.72 o 
  -4  -1  31        0.91       43.77    101.66 o 
  -3  -1  31      125.72     -111.61    141.00 o 
  -2  -1  31      301.43      246.09    146.06 o 
  -1  -1  31      576.58      670.80    141.44 o 
   0  -1  31       65.76      227.12    168.22 o 
   1  -1  31       14.08      124.25    104.59 o 
   2  -1  31      340.23      430.37    140.80 o 
  -4   0  31      217.20      281.81    122.93 o 
  -3   0  31      221.19      249.38    115.15 o 
  -2   0  31       41.16       32.86    144.82 o 
  -1   0  31       23.83       48.66    103.90 o 
   0   0  31       26.90      -71.94     94.27 o 
   1   0  31      157.06      437.93    125.10 o 
   2   0  31      354.31      519.63    139.82 o 
  -3   1  31       31.76       21.65    112.93 o 
  -2   1  31        1.10       63.17    112.74 o 
  -1   1  31      147.61      219.31    135.95 o 
   0   1  31      242.51      506.51    138.73 o 
   1   1  31      321.38      377.31    285.62 o 
  -2   2  31      262.76      356.06    138.41 o 
  -1   2  31      247.81      267.88    283.99 o 
  -2  -3  32       84.63      147.85    111.66 o 
  -1  -3  32      475.09      870.03    154.04 o 
   0  -3  32      708.89      797.65    259.55 o 
  -3  -2  32      177.22      173.53    128.21 o 
  -2  -2  32      284.82      271.94    126.82 o 
  -1  -2  32      286.03      230.89    493.01 o 
   0  -2  32       12.54       79.89    141.99 o 
   1  -2  32        2.64       45.76    112.94 o 
  -3  -1  32       52.52     -160.85    272.44 o 
  -2  -1  32       42.65       92.43    108.83 o 
  -1  -1  32       14.35      139.96    112.43 o 
   0  -1  32      155.64      253.34    203.42 o 
   1  -1  32      189.57      261.68    119.12 o 
  -2   0  32       11.71       -7.51    112.10 o 
  -1   0  32      174.18      197.18    121.60 o 
   0   0  32      185.63      264.87    123.66 o 
                                                 
